# Supplementary material for: 3-(3,4-Dimeth­oxy­phen­yl)-4-(2-meth­oxy­anilino)furan-2(5H)-one
Source: Acta Crystallogr Sect E Struct Rep Online. 2011 Aug 11;67(Pt 9):o2328. doi: 10.1107/S1600536811031266 (PMC3200623; doi:10.1107/S1600536811031266)
Supplement: Supplementary file 2 [file e-67-o2328-Isup2.hkl]

# 
# h,k,l, Fc-squared, Fo-squared, sigma(Fo-squared) and status flag 
# 
data_I
_shelx_title ' t in P2(1)2(1)2(1)' 
_shelx_refln_list_code          4 
_shelx_F_calc_maximum      238.30 
_exptl_crystal_F_000       720.00 
_reflns_d_resolution_high  0.7501 
 
loop_ 
 _symmetry_equiv_pos_as_xyz 
 'x, y, z' 
 '-x+1/2, -y, z+1/2' 
 '-x, y+1/2, -z+1/2' 
 'x+1/2, -y+1/2, -z' 
 
_cell_length_a     7.4932 
_cell_length_b    11.5862 
_cell_length_c    18.5744 
_cell_angle_alpha  90.000 
_cell_angle_beta   90.000 
_cell_angle_gamma  90.000 
 
_shelx_F_squared_multiplier     1.000 
 
loop_ 
 _refln_index_h 
 _refln_index_k 
 _refln_index_l 
 _refln_F_squared_calc 
 _refln_F_squared_meas 
 _refln_F_squared_sigma 
 _refln_observed_status 
   2   0   0     1690.78     1686.68     11.01 o 
   4   0   0     2076.37     2334.57     17.68 o 
   6   0   0       29.24       28.50      2.52 o 
   1   1   0     1264.87     1211.98     33.41 o 
   2   1   0    56787.48    29608.05    158.23 o 
   3   1   0      322.96      380.57      7.62 o 
   4   1   0      925.39      975.00      8.03 o 
   5   1   0      392.48      413.01      5.89 o 
   6   1   0       47.30       46.39      4.06 o 
   7   1   0        8.17        9.92      1.16 o 
   8   1   0       14.66       17.57      3.16 o 
   9   1   0        2.85        5.85      1.82 o 
   0   2   0     4979.71     4764.16    157.45 o 
   1   2   0      245.91      207.21      8.78 o 
   2   2   0    10477.23     9522.66    396.76 o 
   3   2   0      245.33      251.88      7.81 o 
   4   2   0      842.44      848.63     22.28 o 
   5   2   0        7.60        8.49      0.77 o 
   6   2   0     1031.70     1061.87     39.93 o 
   7   2   0      102.92       96.99     11.65 o 
   8   2   0        3.12        2.43      1.18 o 
   9   2   0        0.01        1.47      1.24 o 
   1   3   0     1921.39     1971.90     46.19 o 
   2   3   0        5.84        3.30      0.32 o 
   3   3   0       26.69       35.23      1.10 o 
   4   3   0     3766.68     4057.23     86.57 o 
   5   3   0        9.14       12.96      1.35 o 
   6   3   0       39.37       41.71      1.74 o 
   7   3   0       10.38       10.31      1.67 o 
   8   3   0      342.31      303.38      7.44 o 
   9   3   0        0.43        0.53      0.98 o 
   0   4   0       84.32       82.07      1.63 o 
   1   4   0        7.16       12.02      0.54 o 
   2   4   0      661.39      761.60     32.32 o 
   3   4   0       19.00       18.50      1.15 o 
   4   4   0      493.76      503.11     10.99 o 
   5   4   0        0.80       -0.12      0.53 o 
   6   4   0      258.54      255.77      6.09 o 
   7   4   0       49.11       46.05      3.97 o 
   8   4   0      143.87      135.09      7.25 o 
   9   4   0       40.63       39.91      3.07 o 
   1   5   0     1118.66     1210.66     32.85 o 
   2   5   0     4751.75     5348.73    148.33 o 
   3   5   0       12.32       13.36      1.23 o 
   4   5   0        0.02        0.95      0.36 o 
   5   5   0        0.02       -0.14      0.52 o 
   6   5   0       20.99       18.65      2.08 o 
   7   5   0       46.30       44.28      2.96 o 
   8   5   0       12.09       13.86      2.18 o 
   9   5   0        4.94        7.51      1.80 o 
   0   6   0    12196.29    12703.12    253.52 o 
   1   6   0      148.47      161.94      4.01 o 
   2   6   0       63.13       70.82      3.59 o 
   3   6   0      859.12      911.86     33.58 o 
   4   6   0      102.48      119.57     10.22 o 
   5   6   0       89.23       86.25      5.54 o 
   6   6   0       47.35       44.84      2.86 o 
   7   6   0       67.61       63.36      3.59 o 
   8   6   0        6.14        8.29      1.88 o 
   9   6   0        0.22        1.03      0.99 o 
   1   7   0      614.35      684.68     16.79 o 
   2   7   0      890.73     1014.02     38.23 o 
   3   7   0        5.14        6.02      0.87 o 
   4   7   0      217.59      221.22     12.56 o 
   5   7   0      173.90      142.80      4.75 o 
   6   7   0       37.22       33.96      2.62 o 
   7   7   0        3.44        5.66      1.44 o 
   8   7   0        0.14        2.12      1.10 o 
   0   8   0      449.27      498.37      8.19 o 
   1   8   0        4.32        3.78      0.45 o 
   2   8   0      426.57      465.70     18.69 o 
   3   8   0        2.81        2.23      0.71 o 
   4   8   0       25.60       24.67      2.15 o 
   5   8   0       15.07       15.82      2.07 o 
   6   8   0        5.37        6.25      1.42 o 
   7   8   0       23.49       20.61      2.89 o 
   8   8   0        1.12        2.58      1.30 o 
   1   9   0      194.39      203.61      4.77 o 
   2   9   0       28.48       29.60      3.92 o 
   3   9   0       90.26       76.56      4.07 o 
   4   9   0       98.18       72.54      4.48 o 
   5   9   0        0.37        1.01      1.36 o 
   6   9   0       36.49       29.40      2.73 o 
   7   9   0        0.02        1.33      1.03 o 
   8   9   0        0.01        1.16      1.12 o 
   0  10   0       28.37       27.20      2.15 o 
   1  10   0       99.08       81.02      2.29 o 
   2  10   0      312.52      255.48      4.15 o 
   3  10   0       45.77       50.83      2.92 o 
   4  10   0       89.26       73.35      3.63 o 
   5  10   0       75.59       76.32      3.89 o 
   6  10   0       16.36       13.85      2.18 o 
   7  10   0        0.60        2.56      1.26 o 
   1  11   0       40.50       36.39      2.18 o 
   2  11   0      308.02      258.47      4.99 o 
   3  11   0      113.54       95.45      4.06 o 
   4  11   0       46.43       38.20      2.73 o 
   5  11   0        0.09        1.73      1.24 o 
   6  11   0       19.19       17.94      2.46 o 
   0  12   0      247.45      193.75      7.95 o 
   1  12   0      100.68       74.13      2.85 o 
   2  12   0      143.00      133.73      4.71 o 
   3  12   0        3.12        3.97      1.19 o 
   4  12   0       47.10       42.60      2.97 o 
   5  12   0        4.56        5.22      1.40 o 
   6  12   0        0.66        1.00      1.14 o 
   1  13   0      100.18       68.79      5.10 o 
   2  13   0        0.20        1.47      1.20 o 
   3  13   0        2.83        2.79      1.96 o 
   4  13   0       67.57       64.46      4.59 o 
   5  13   0        7.19       10.80      2.12 o 
   0  14   0        0.22        2.29      1.40 o 
   1  14   0       44.70       33.46      3.76 o 
   3  14   0        0.44        3.61      1.71 o 
   4  14   0       43.53       61.94      3.85 o 
   1   0   1      951.97      938.12     29.58 o 
   2   0   1     8965.69     8797.83    203.52 o 
   3   0   1      458.88      525.51      7.79 o 
   4   0   1      610.91      695.60      6.78 o 
   5   0   1       17.25       22.51      1.47 o 
   6   0   1       12.93       15.13      1.37 o 
   7   0   1        5.82        9.37      2.73 o 
   8   0   1        0.07        0.71      0.86 o 
  -8   1   1       13.00       18.07      1.68 o 
  -7   1   1       14.11       15.88      1.78 o 
  -6   1   1      126.49      140.68      3.82 o 
  -5   1   1      136.35      147.80      3.53 o 
  -4   1   1     1401.61     1474.62     15.86 o 
  -3   1   1     2022.75     2178.83     17.00 o 
  -2   1   1    11983.42    11417.48     83.63 o 
  -1   1   1     1300.78     1326.51     15.09 o 
   0   1   1     2421.82     2319.55    115.05 o 
   1   1   1     1301.23     1308.59     51.28 o 
   2   1   1    11984.03    10663.61    528.72 o 
   3   1   1     2022.98     2062.62     94.34 o 
   4   1   1     1402.24     1467.09     28.32 o 
   5   1   1      136.48      140.66      9.17 o 
   6   1   1      126.42      129.47      8.78 o 
   7   1   1       14.10       13.26      1.29 o 
   8   1   1       12.99       15.39      2.79 o 
   9   1   1        2.32        3.14      1.55 o 
  -9   2   1        2.66        5.43      1.82 o 
  -8   2   1      121.91      108.54      5.66 o 
  -7   2   1        3.17        4.06      0.98 o 
  -6   2   1       63.83       63.92      2.15 o 
  -5   2   1       66.18       59.04      3.31 o 
  -4   2   1     5563.16     5576.82    152.67 o 
  -3   2   1      588.26      597.28     12.52 o 
  -2   2   1      479.10      464.96      5.77 o 
  -1   2   1     5426.70     5354.15    102.40 o 
   0   2   1        0.16        0.71      0.17 o 
   1   2   1     5426.04     5188.65     96.47 o 
   2   2   1      477.86      462.94     10.49 o 
   3   2   1      587.41      603.26     16.54 o 
   4   2   1     5564.42     5603.27    179.46 o 
   5   2   1       66.15       59.94      1.68 o 
   6   2   1       63.98       62.00      2.16 o 
   7   2   1        3.15        3.89      1.12 o 
   9   2   1        2.67        3.86      1.28 o 
  -9   3   1        1.75        2.25      1.14 o 
  -8   3   1       41.15       40.65      2.95 o 
  -7   3   1        6.59        7.02      1.22 o 
  -6   3   1     1097.68     1069.74     37.80 o 
  -5   3   1      134.77      139.40      2.85 o 
  -4   3   1      646.70      673.49     10.16 o 
  -3   3   1       16.76       15.42      0.78 o 
  -2   3   1      228.24      238.91      5.56 o 
  -1   3   1      767.53      788.17     19.74 o 
   0   3   1      183.99      198.64      3.48 o 
   1   3   1      767.61      755.73     27.04 o 
   2   3   1      228.51      246.24      3.06 o 
   3   3   1       16.72       18.45      1.12 o 
   4   3   1      647.63      678.76     13.86 o 
   5   3   1      134.58      141.41      4.15 o 
   6   3   1     1097.40     1088.47     18.18 o 
   7   3   1        6.59        9.54      2.17 o 
   8   3   1       41.15       36.80      3.92 o 
   9   3   1        1.75        2.57      1.57 o 
  -9   4   1       26.44       28.90      5.08 o 
  -8   4   1       66.22       61.44      3.60 o 
  -7   4   1       37.61       34.94      2.66 o 
  -6   4   1      223.76      221.89      4.63 o 
  -5   4   1      102.03       90.30      2.75 o 
  -4   4   1      106.22      119.49      2.61 o 
  -3   4   1      290.17      277.61      6.50 o 
  -2   4   1      648.07      687.98     20.44 o 
  -1   4   1     1616.70     1783.32     47.03 o 
   0   4   1       16.08       25.74      0.60 o 
   1   4   1     1616.25     1750.69     59.18 o 
   2   4   1      647.08      704.02     17.45 o 
   3   4   1      290.42      277.35      3.79 o 
   4   4   1      106.05      118.04      2.77 o 
   5   4   1      102.21      101.63      2.84 o 
   6   4   1      223.91      218.21     14.71 o 
   7   4   1       37.66       30.13      3.37 o 
   8   4   1       66.25       56.77      3.51 o 
   9   4   1       26.40       27.58      2.90 o 
  -9   5   1        2.93        3.10      1.29 o 
  -8   5   1       58.53       51.23      3.37 o 
  -7   5   1        8.42        7.88      1.64 o 
  -6   5   1        7.80        8.27      1.58 o 
  -5   5   1      258.90      243.40      5.66 o 
  -4   5   1      350.62      355.41     13.54 o 
  -3   5   1      520.29      564.01     17.66 o 
  -2   5   1       15.52       18.03      1.40 o 
  -1   5   1      354.99      378.68      8.85 o 
   0   5   1     2638.99     2879.65     37.97 o 
   1   5   1      355.42      367.96     11.90 o 
   2   5   1       15.61       17.60      1.48 o 
   3   5   1      520.13      569.07     21.85 o 
   4   5   1      350.46      343.16      8.66 o 
   5   5   1      259.30      269.50      8.88 o 
   6   5   1        7.80       13.23      1.86 o 
   7   5   1        8.47        8.23      2.21 o 
   8   5   1       58.50       54.31      3.42 o 
   9   5   1        2.93        3.97      1.40 o 
  -9   6   1        2.81        6.10      1.79 o 
  -8   6   1        4.97        6.21      1.63 o 
  -7   6   1       16.17       17.93      2.29 o 
  -6   6   1       25.96       27.79      3.57 o 
  -5   6   1       32.01       29.31      2.26 o 
  -4   6   1      243.45      262.77     27.57 o 
  -3   6   1       88.10      101.24      7.79 o 
  -2   6   1      534.52      615.28     20.17 o 
  -1   6   1      218.81      240.32      4.31 o 
   0   6   1     1778.14     1978.21     22.16 o 
   1   6   1      218.64      233.83      5.27 o 
   2   6   1      533.83      614.30     20.24 o 
   3   6   1       87.94      104.56      3.65 o 
   4   6   1      243.77      253.76     27.49 o 
   5   6   1       32.09       30.42      1.70 o 
   6   6   1       26.04       22.92      2.33 o 
   7   6   1       16.18       17.50      3.70 o 
   8   6   1        4.95        6.82      1.59 o 
   9   6   1        2.81        4.08      1.54 o 
  -8   7   1       22.23       24.86      2.84 o 
  -7   7   1       14.56       12.26      1.96 o 
  -6   7   1       22.17       21.61      2.38 o 
  -5   7   1      168.05      164.94      5.76 o 
  -4   7   1       63.99       59.53      2.94 o 
  -3   7   1      120.17      126.29      8.17 o 
  -2   7   1     1032.86     1099.34     30.26 o 
  -1   7   1        6.68        8.41      0.56 o 
   0   7   1        0.11        0.19      0.24 o 
   1   7   1        6.71        8.84      0.66 o 
   2   7   1     1033.14     1103.53     39.47 o 
   3   7   1      120.57      126.59      5.43 o 
   4   7   1       64.06       63.96      3.71 o 
   5   7   1      168.43      159.22      4.99 o 
   6   7   1       22.14       22.89      2.45 o 
   7   7   1       14.53       13.78      2.12 o 
   8   7   1       22.25       23.97      2.84 o 
  -8   8   1        9.31       10.69      1.96 o 
  -7   8   1       51.04       46.94      3.28 o 
  -6   8   1       12.25       13.94      2.08 o 
  -5   8   1        0.15       -0.41      0.99 o 
  -4   8   1      201.85      186.51      5.26 o 
  -3   8   1      105.61      107.71      7.31 o 
  -2   8   1       17.61       15.61      1.07 o 
  -1   8   1       60.88       60.35      1.38 o 
   0   8   1        1.45        1.87      0.37 o 
   1   8   1       60.89       59.42      1.89 o 
   2   8   1       17.57       16.76      1.38 o 
   3   8   1      105.87      104.26      6.28 o 
   4   8   1      201.89      213.06     12.90 o 
   5   8   1        0.17        0.54      0.86 o 
   6   8   1       12.18       14.45      2.81 o 
   7   8   1       51.18       48.25      3.35 o 
   8   8   1        9.29        7.90      1.89 o 
  -8   9   1        6.07        8.83      2.27 o 
  -7   9   1       15.01       15.14      2.36 o 
  -6   9   1       95.65       82.53      4.19 o 
  -5   9   1       57.70       49.00      3.11 o 
  -4   9   1       96.23       82.37      3.70 o 
  -3   9   1       20.85       18.95      1.97 o 
  -2   9   1       52.70       43.63      1.68 o 
  -1   9   1      136.70      134.45      2.88 o 
   0   9   1       31.77       38.79      1.19 o 
   1   9   1      136.72      130.99      3.87 o 
   2   9   1       52.95       43.91      2.52 o 
   3   9   1       20.71       20.38      2.26 o 
   4   9   1       96.46       79.93      3.64 o 
   5   9   1       57.76       49.18      3.05 o 
   6   9   1       95.76       87.70      5.10 o 
   7   9   1       15.02       15.69      2.37 o 
   8   9   1        6.07        5.56      1.64 o 
  -7  10   1        1.58        3.19      1.24 o 
  -6  10   1       35.02       36.20      2.86 o 
  -5  10   1       18.07       16.14      2.20 o 
  -4  10   1       71.67       60.85      3.33 o 
  -3  10   1       14.06       15.46      2.95 o 
  -2  10   1      237.08      201.85      3.70 o 
  -1  10   1      286.68      251.91     10.41 o 
   0  10   1        8.63        8.06      0.73 o 
   1  10   1      286.78      260.03      3.52 o 
   2  10   1      236.63      202.74      8.66 o 
   3  10   1       14.10       13.94      1.47 o 
   4  10   1       71.78       64.59      3.42 o 
   5  10   1       18.07       14.34      2.10 o 
   6  10   1       35.06       36.64      2.93 o 
   7  10   1        1.58        4.95      1.52 o 
  -6  11   1        0.92        2.55      1.30 o 
  -5  11   1        2.03        1.56      1.22 o 
  -4  11   1       18.18       17.37      2.22 o 
  -3  11   1       33.28       30.36      2.41 o 
  -2  11   1       58.34       52.44      2.41 o 
  -1  11   1       98.04       87.63      2.76 o 
   0  11   1      902.57      793.62     20.37 o 
   1  11   1       97.98       87.54      2.88 o 
   2  11   1       58.44       54.82      2.55 o 
   3  11   1       33.40       34.17      2.51 o 
   4  11   1       18.11       18.42      2.24 o 
   5  11   1        2.01        1.84      1.51 o 
   6  11   1        0.92        1.06      1.11 o 
  -6  12   1        0.78        2.38      1.29 o 
  -5  12   1        5.40        7.31      1.60 o 
  -4  12   1        8.26        9.47      1.81 o 
  -3  12   1       34.30       27.84      2.52 o 
  -2  12   1      189.20      160.77      4.33 o 
  -1  12   1      105.98       99.56      3.30 o 
   0  12   1       48.58       43.64      2.77 o 
   1  12   1      106.03       96.94      3.35 o 
   2  12   1      189.09      169.55      4.25 o 
   3  12   1       34.11       25.88      2.38 o 
   4  12   1        8.30        7.95      1.65 o 
   5  12   1        5.42        6.11      1.53 o 
   6  12   1        0.78        1.23      1.18 o 
  -5  13   1       20.51       21.80      2.84 o 
  -4  13   1        3.10        4.43      1.45 o 
  -3  13   1       30.72       33.96      2.63 o 
  -2  13   1       52.66       52.44      2.58 o 
  -1  13   1        9.84        7.96      1.57 o 
   0  13   1        0.83        0.82      0.76 o 
   1  13   1        9.81        9.18      1.64 o 
   2  13   1       52.78       51.14      4.38 o 
   3  13   1       30.73       34.95      2.66 o 
   4  13   1        3.10        4.94      1.30 o 
   5  13   1       20.51       20.67      2.76 o 
  -4  14   1       92.18       93.14      5.25 o 
  -3  14   1       22.16       22.48      2.62 o 
  -2  14   1        7.73       10.51      2.56 o 
  -1  14   1       14.38       14.97      3.14 o 
   0  14   1        3.46        1.88      0.98 o 
   1  14   1       14.40       18.03      3.18 o 
   3  14   1       22.21       24.23      3.80 o 
   4  14   1       92.28       97.67      5.29 o 
  -1  15   1       18.24       20.67      3.72 o 
   0  15   1        0.29        3.61      1.67 o 
   0   0   2     3888.78     3375.73     30.79 o 
   1   0   2     1184.94     1198.50     15.17 o 
   2   0   2     3672.77     3616.91     61.13 o 
   3   0   2      175.06      174.00      6.75 o 
   4   0   2     1194.92     1554.07    277.79 o 
   5   0   2        4.09        7.18      1.05 o 
   6   0   2       19.80       21.66      1.31 o 
   7   0   2       67.47       72.08      3.45 o 
   8   0   2        0.50        0.88      0.77 o 
   9   0   2        6.44        7.41      2.21 o 
  -8   1   2       32.94       32.14      2.38 o 
  -7   1   2       27.55       29.77      1.78 o 
  -6   1   2       75.85       72.68      2.02 o 
  -5   1   2      103.22       99.13      3.44 o 
  -4   1   2      328.01      347.82     12.99 o 
  -3   1   2     1648.82     1693.84     37.54 o 
  -2   1   2     9103.75     8591.66    112.64 o 
  -1   1   2      653.99      700.41     15.91 o 
   0   1   2     5181.98     4285.02    433.77 o 
   1   1   2      652.37      667.83     17.10 o 
   2   1   2     9109.66     7711.52    232.74 o 
   3   1   2     1647.25     1578.58     82.95 o 
   4   1   2      327.55      330.30     22.70 o 
   5   1   2      103.37       94.88      5.58 o 
   6   1   2       75.96       72.94      6.44 o 
   7   1   2       27.53       28.97      2.36 o 
   8   1   2       32.88       28.23      2.26 o 
  -9   2   2        0.17        0.84      0.84 o 
  -8   2   2       51.68       54.49      4.02 o 
  -7   2   2       57.69       50.06      2.32 o 
  -6   2   2      219.40      197.89      8.17 o 
  -5   2   2      767.27      774.02     22.45 o 
  -4   2   2      371.43      379.18      7.10 o 
  -3   2   2       28.49       36.03      1.11 o 
  -2   2   2      562.85      572.78      5.10 o 
  -1   2   2     2354.08     2395.11     38.50 o 
   0   2   2      144.21      150.78      4.02 o 
   1   2   2     2355.95     2445.70     25.88 o 
   2   2   2      563.46      590.94      4.95 o 
   3   2   2       28.64       33.89      1.17 o 
   4   2   2      371.65      386.38      9.38 o 
   5   2   2      767.38      750.38     20.18 o 
   6   2   2      219.78      202.05      5.37 o 
   7   2   2       57.72       47.74      2.63 o 
   8   2   2       51.65       49.75      4.19 o 
  -9   3   2        2.35        3.06      1.67 o 
  -8   3   2       18.10       18.65      1.83 o 
  -7   3   2       54.07       46.53      2.34 o 
  -6   3   2      300.98      290.86     14.41 o 
  -5   3   2        4.92        6.46      0.64 o 
  -4   3   2      886.18      929.62     19.58 o 
  -3   3   2      919.44      989.02     10.90 o 
  -2   3   2      375.51      397.10     11.00 o 
  -1   3   2      539.86      601.11     12.72 o 
   0   3   2     3088.72     2868.19     99.57 o 
   1   3   2      541.37      617.67      9.63 o 
   2   3   2      376.33      389.26      4.19 o 
   3   3   2      919.62      971.05      7.37 o 
   4   3   2      886.06      920.13     12.60 o 
   5   3   2        4.91        6.76      1.10 o 
   6   3   2      300.91      304.61      7.91 o 
   7   3   2       54.03       47.18      2.65 o 
   9   3   2        2.35        2.60      1.86 o 
  -9   4   2       24.40       19.16      2.53 o 
  -8   4   2       62.58       60.18      3.54 o 
  -7   4   2       45.93       42.10      2.30 o 
  -6   4   2       49.57       47.04      2.29 o 
  -5   4   2       25.52       23.55      2.04 o 
  -4   4   2       88.49       92.54      3.66 o 
  -3   4   2       60.41       70.28      4.11 o 
  -2   4   2     1257.14     1406.09     31.92 o 
  -1   4   2       83.91      106.73      1.82 o 
   0   4   2      285.60      330.60      6.48 o 
   1   4   2       83.61      100.18      4.55 o 
   2   4   2     1257.23     1414.24     21.48 o 
   3   4   2       60.71       60.90      1.92 o 
   4   4   2       88.19       93.22      2.64 o 
   5   4   2       25.65       27.76      1.59 o 
   6   4   2       49.36       47.92      3.53 o 
   8   4   2       62.64       57.03      4.89 o 
   9   4   2       24.38       20.79      2.68 o 
  -9   5   2       20.68       23.61      2.82 o 
  -8   5   2       39.14       35.66      2.87 o 
  -7   5   2       39.83       37.77      2.77 o 
  -6   5   2       31.49       28.86      2.14 o 
  -5   5   2       71.75       65.85      2.50 o 
  -4   5   2       46.49       49.01      2.61 o 
  -3   5   2       12.83       12.37      0.73 o 
  -2   5   2      776.53      918.27     27.74 o 
  -1   5   2      255.10      262.20      6.21 o 
   0   5   2      183.85      218.44      3.08 o 
   1   5   2      255.64      254.80      8.12 o 
   2   5   2      776.07      900.26     49.29 o 
   3   5   2       12.83       13.26      1.01 o 
   4   5   2       46.36       51.18      1.98 o 
   5   5   2       71.94       68.67      3.80 o 
   6   5   2       31.63       28.82      3.37 o 
   7   5   2       39.80       32.38      3.61 o 
   8   5   2       39.17       39.66      3.00 o 
   9   5   2       20.66       23.94      2.86 o 
  -9   6   2       11.42       14.66      2.45 o 
  -8   6   2       14.65       12.73      2.05 o 
  -7   6   2       14.41       18.55      2.37 o 
  -6   6   2       36.46       27.87      2.32 o 
  -5   6   2        3.79        2.57      1.02 o 
  -4   6   2       41.01       39.17      2.37 o 
  -3   6   2        7.25        8.63      0.92 o 
  -2   6   2      124.48      123.17      4.51 o 
  -1   6   2      450.96      478.37      7.27 o 
   0   6   2       23.59       28.53      0.83 o 
   1   6   2      450.68      476.99     14.43 o 
   2   6   2      124.54      120.95      4.17 o 
   3   6   2        7.25        8.21      0.75 o 
   4   6   2       41.25       43.61      1.69 o 
   5   6   2        3.78        3.57      0.87 o 
   6   6   2       36.42       31.39      2.51 o 
   7   6   2       14.40       14.16      2.09 o 
   8   6   2       14.66       15.52      2.37 o 
   9   6   2       11.44       13.57      2.37 o 
  -8   7   2        9.20       10.77      2.02 o 
  -7   7   2       26.39       26.46      2.73 o 
  -6   7   2       26.97       24.93      2.53 o 
  -5   7   2      113.42      100.84      5.64 o 
  -4   7   2        7.78        8.44      1.45 o 
  -3   7   2      480.38      472.07     38.37 o 
  -2   7   2        3.14        4.22      0.63 o 
  -1   7   2        3.59        5.68      0.48 o 
   0   7   2       25.90       24.24      0.82 o 
   1   7   2        3.55        6.15      0.52 o 
   2   7   2        3.13        4.43      0.60 o 
   3   7   2      480.03      513.66     20.95 o 
   4   7   2        7.78        9.99      1.21 o 
   5   7   2      113.65      106.25      4.64 o 
   6   7   2       27.03       22.33      2.42 o 
   7   7   2       26.37       25.53      2.73 o 
   8   7   2        9.20       10.11      2.25 o 
  -8   8   2        4.77        6.43      1.70 o 
  -7   8   2        6.86        8.49      1.80 o 
  -6   8   2      122.41      109.10      4.63 o 
  -5   8   2       93.27       88.59      3.97 o 
  -4   8   2      100.62       82.82      3.61 o 
  -3   8   2      379.90      346.08      6.41 o 
  -2   8   2       62.07       60.42      1.84 o 
  -1   8   2      517.78      581.86      8.30 o 
   0   8   2       30.31       31.65      1.00 o 
   1   8   2      517.68      573.18     13.99 o 
   2   8   2       62.01       59.79      2.10 o 
   3   8   2      380.25      368.25     20.46 o 
   4   8   2      100.66       89.23      8.11 o 
   5   8   2       93.24       80.33      3.77 o 
   6   8   2      122.36      109.55      4.65 o 
   7   8   2        6.88        8.88      1.76 o 
   8   8   2        4.77        5.95      1.60 o 
  -8   9   2       12.68       13.90      2.41 o 
  -7   9   2       13.90       13.07      2.13 o 
  -6   9   2        6.77        8.72      1.79 o 
  -5   9   2       73.01       65.55      3.59 o 
  -4   9   2      155.40      138.48      4.81 o 
  -3   9   2       72.14       60.47      2.51 o 
  -2   9   2       47.79       46.48      1.73 o 
  -1   9   2      213.75      196.01      4.57 o 
   0   9   2      255.52      249.55      5.21 o 
   1   9   2      213.79      202.05      7.71 o 
   2   9   2       47.91       48.50      2.17 o 
   3   9   2       72.05       63.02      2.41 o 
   4   9   2      155.06      149.87      9.60 o 
   5   9   2       73.13       64.81      3.52 o 
   6   9   2        6.82        5.03      3.00 o 
   7   9   2       13.89       11.65      2.12 o 
   8   9   2       12.71       13.68      2.36 o 
  -7  10   2        0.76        2.69      1.76 o 
  -6  10   2        9.26       11.56      2.06 o 
  -5  10   2       14.92       14.82      2.17 o 
  -4  10   2       81.85       75.13      3.71 o 
  -3  10   2      102.14       82.65      3.04 o 
  -2  10   2      100.38       85.94      2.45 o 
  -1  10   2       15.32       17.15      1.28 o 
   0  10   2       46.28       51.35      1.61 o 
   1  10   2       15.40       17.30      0.96 o 
   2  10   2      100.19       83.63      2.76 o 
   3  10   2      101.92       87.71      3.95 o 
   4  10   2       81.92       72.97      3.92 o 
   5  10   2       14.93       16.34      2.20 o 
   6  10   2        9.26        6.71      1.60 o 
   7  10   2        0.78        1.37      2.21 o 
  -6  11   2        9.62       10.16      2.04 o 
  -5  11   2       21.39       21.51      2.60 o 
  -4  11   2       16.64       16.06      2.16 o 
  -3  11   2       19.32       18.24      1.80 o 
  -2  11   2       57.47       49.62      2.39 o 
  -1  11   2       94.18       86.32      2.53 o 
   0  11   2       37.98       34.13      1.64 o 
   1  11   2       93.87       87.10      3.98 o 
   2  11   2       57.41       53.12      2.77 o 
   3  11   2       19.31       17.78      1.67 o 
   4  11   2       16.63       16.94      2.21 o 
   5  11   2       21.50       24.17      2.66 o 
   6  11   2        9.58       10.49      2.38 o 
  -6  12   2        2.00        3.55      1.71 o 
  -5  12   2        0.81        1.75      1.12 o 
  -4  12   2       27.67       30.23      2.58 o 
  -3  12   2       64.03       60.00      3.40 o 
  -2  12   2       18.25       19.55      1.83 o 
  -1  12   2       41.91       37.08      2.06 o 
   0  12   2       38.70       34.59      2.00 o 
   1  12   2       41.93       36.21      3.64 o 
   2  12   2       18.23       19.71      1.74 o 
   3  12   2       64.07       56.71      3.22 o 
   4  12   2       27.62       27.69      2.42 o 
   5  12   2        0.80        1.47      1.08 o 
   6  12   2        2.01        7.24      1.65 o 
  -5  13   2        1.49        3.98      1.42 o 
  -4  13   2       22.24       27.42      3.10 o 
  -3  13   2       36.76       43.36      2.97 o 
  -2  13   2        5.42        6.96      1.18 o 
  -1  13   2       66.21       51.13      3.13 o 
   0  13   2        3.38        3.98      1.18 o 
   1  13   2       66.18       58.12      4.69 o 
   2  13   2        5.44        6.90      1.47 o 
   3  13   2       36.62       38.91      2.77 o 
   4  13   2       22.22       21.47      2.56 o 
   5  13   2        1.49        3.94      1.32 o 
  -4  14   2        5.62        9.10      2.03 o 
  -3  14   2        1.13        8.44      2.07 o 
  -2  14   2        2.47        6.82      1.60 o 
  -1  14   2        6.65        8.34      2.40 o 
   0  14   2        0.44        0.23      1.20 o 
   1  14   2        6.61        7.99      2.13 o 
   3  14   2        1.15        5.66      2.09 o 
   4  14   2        5.64       14.46      3.18 o 
  -1  15   2       17.63       18.46      3.72 o 
   0  15   2       13.08       13.22      2.91 o 
   1   0   3     2211.41     2198.88     80.39 o 
   2   0   3     4606.70     4608.02     56.07 o 
   3   0   3      357.22      347.25      8.06 o 
   4   0   3       34.47       36.80      1.33 o 
   5   0   3      188.54      174.11      3.87 o 
   6   0   3      171.11      143.70      7.28 o 
   7   0   3        7.53        7.86      1.09 o 
   8   0   3        3.04        4.58      2.21 o 
   9   0   3       12.78       13.88      2.95 o 
  -9   1   3        2.26        3.45      1.02 o 
  -8   1   3        3.34        3.44      1.43 o 
  -7   1   3        1.35        2.27      0.78 o 
  -6   1   3       16.48       16.73      1.35 o 
  -5   1   3       79.16       80.11      3.17 o 
  -4   1   3      537.72      538.46     12.82 o 
  -3   1   3     1192.46     1214.69     14.23 o 
  -2   1   3     5813.40     5660.60     48.21 o 
  -1   1   3     1363.92     1354.71     31.64 o 
   0   1   3     4239.39     3894.58     98.55 o 
   1   1   3     1362.00     1303.88      9.65 o 
   2   1   3     5813.72     5401.64     97.87 o 
   3   1   3     1193.73     1181.73     22.46 o 
   4   1   3      537.20      526.94     15.67 o 
   5   1   3       79.09       76.82      1.81 o 
   6   1   3       16.39       16.73      1.07 o 
   7   1   3        1.38        0.84      0.65 o 
   8   1   3        3.33        4.68      1.22 o 
   9   1   3        2.27        3.99      1.74 o 
  -9   2   3        1.54        1.71      1.40 o 
  -8   2   3       21.15       22.82      1.93 o 
  -7   2   3       23.55       27.15      1.81 o 
  -6   2   3      137.38      133.53      3.37 o 
  -5   2   3      108.66      125.48      6.38 o 
  -4   2   3      951.37      978.58     20.06 o 
  -3   2   3      377.78      385.64      7.28 o 
  -2   2   3       60.02       68.35      1.33 o 
  -1   2   3     4077.67     4034.61     83.70 o 
   0   2   3     1548.90     1593.04     54.99 o 
   1   2   3     4080.13     3930.32     81.09 o 
   2   2   3       59.87       70.84      2.91 o 
   3   2   3      377.48      390.94      6.28 o 
   4   2   3      953.25      946.22     19.84 o 
   5   2   3      108.61      116.07      2.84 o 
   6   2   3      137.31      132.88     11.04 o 
   7   2   3       23.49       26.22      1.63 o 
   8   2   3       21.15       23.95      2.37 o 
  -9   3   3       13.99       15.92      2.66 o 
  -8   3   3       15.59       18.76      1.84 o 
  -7   3   3       18.22       18.87      1.72 o 
  -6   3   3      269.00      248.98      7.75 o 
  -5   3   3       39.67       37.97      1.42 o 
  -4   3   3      113.64      107.43      3.64 o 
  -3   3   3     1341.41     1437.54     30.71 o 
  -2   3   3       10.85       10.88      0.51 o 
  -1   3   3      571.88      583.47      8.59 o 
   0   3   3      597.59      693.51     16.68 o 
   1   3   3      571.51      602.14      7.29 o 
   2   3   3       11.07        9.78      0.78 o 
   3   3   3     1340.73     1379.61      9.33 o 
   4   3   3      113.34      103.38      2.84 o 
   5   3   3       39.79       39.84      3.80 o 
   6   3   3      269.52      242.06     11.04 o 
   7   3   3       18.20       20.43      1.93 o 
  -9   4   3        4.20        5.92      1.52 o 
  -8   4   3       70.60       67.08      3.04 o 
  -7   4   3        6.45        5.98      1.17 o 
  -6   4   3      175.85      159.99      4.34 o 
  -5   4   3      144.22      119.00      5.28 o 
  -4   4   3      572.49      572.22     16.16 o 
  -3   4   3      188.04      198.47      6.61 o 
  -2   4   3      162.19      206.23     15.02 o 
  -1   4   3      545.74      566.18      5.44 o 
   0   4   3      190.22      221.36      6.41 o 
   1   4   3      545.15      580.10     16.27 o 
   2   4   3      161.88      187.73      3.31 o 
   3   4   3      188.15      197.17      3.63 o 
   4   4   3      572.50      550.12      6.57 o 
   5   4   3      144.32      131.01      3.50 o 
   6   4   3      175.78      135.47      5.78 o 
   7   4   3        6.47        6.20      1.90 o 
   9   4   3        4.20        3.61      2.05 o 
  -9   5   3       31.50       33.21      3.23 o 
  -8   5   3       19.97       20.93      2.53 o 
  -7   5   3       18.44       19.45      2.36 o 
  -6   5   3       68.42       59.55      3.43 o 
  -5   5   3        4.73        3.76      0.93 o 
  -4   5   3       81.60       78.78      2.51 o 
  -3   5   3      433.36      472.42     17.60 o 
  -2   5   3       30.11       34.33      1.62 o 
  -1   5   3       35.66       39.64      1.21 o 
   0   5   3       85.70       85.71      1.34 o 
   1   5   3       35.65       37.21      2.63 o 
   2   5   3       30.34       35.36      2.73 o 
   3   5   3      433.84      484.02      7.13 o 
   4   5   3       81.60       81.70      2.63 o 
   5   5   3        4.76        4.56      0.92 o 
   6   5   3       68.30       57.42      3.88 o 
   8   5   3       19.92       15.66      3.18 o 
   9   5   3       31.48       34.62      3.36 o 
  -9   6   3        3.84        7.38      1.85 o 
  -8   6   3       10.99       13.03      2.19 o 
  -7   6   3       72.51       68.92      4.73 o 
  -6   6   3        9.13       10.81      1.45 o 
  -5   6   3       33.62       30.52      1.88 o 
  -4   6   3       24.42       26.47      1.64 o 
  -3   6   3       71.78       80.00      2.72 o 
  -2   6   3      966.44     1068.90     26.94 o 
  -1   6   3       63.49       71.79      1.16 o 
   0   6   3       28.55       28.66      0.97 o 
   1   6   3       63.56       69.53      2.73 o 
   2   6   3      966.57     1034.18     42.06 o 
   3   6   3       71.61       78.76      3.47 o 
   4   6   3       24.41       30.13      1.68 o 
   5   6   3       33.73       33.85      2.71 o 
   6   6   3        9.02       10.99      1.64 o 
   7   6   3       72.48       66.05      4.32 o 
   8   6   3       10.97       14.68      2.28 o 
   9   6   3        3.83        5.26      1.64 o 
  -8   7   3       25.75       30.13      3.90 o 
  -7   7   3       20.37       20.97      2.66 o 
  -6   7   3       13.78       11.63      1.90 o 
  -5   7   3       77.60       71.16      3.48 o 
  -4   7   3       73.18       70.05      3.23 o 
  -3   7   3       40.33       38.98      3.14 o 
  -2   7   3      343.16      335.54      7.48 o 
  -1   7   3       61.63       75.19      1.35 o 
   0   7   3      988.00     1026.62     17.52 o 
   1   7   3       61.86       75.93      2.09 o 
   2   7   3      343.42      343.33     14.69 o 
   3   7   3       40.26       45.00      2.28 o 
   4   7   3       72.80       68.72      6.62 o 
   5   7   3       77.60       74.31      4.74 o 
   6   7   3       13.75       11.03      2.15 o 
   7   7   3       20.33       21.15      2.58 o 
   8   7   3       25.76       21.22      2.76 o 
  -8   8   3        3.10        6.82      1.80 o 
  -7   8   3       62.87       56.66      3.58 o 
  -6   8   3       55.15       49.24      3.18 o 
  -5   8   3       86.39       79.69      3.79 o 
  -4   8   3       75.18       65.58      3.26 o 
  -3   8   3       17.20       14.69      1.46 o 
  -2   8   3       78.02       78.51      2.98 o 
  -1   8   3      443.53      477.80      4.13 o 
   0   8   3      133.63      134.27      2.46 o 
   1   8   3      443.80      497.08     12.36 o 
   2   8   3       77.95       87.45      3.79 o 
   3   8   3       17.16       18.90      1.18 o 
   4   8   3       75.44       68.13      2.56 o 
   5   8   3       86.34       82.54      6.24 o 
   6   8   3       55.10       50.34      3.23 o 
   7   8   3       62.90       53.13      3.54 o 
   8   8   3        3.12        3.47      1.38 o 
  -8   9   3       12.82       11.81      2.30 o 
  -7   9   3       16.76       16.60      2.42 o 
  -6   9   3       18.70       17.51      2.43 o 
  -5   9   3       33.29       27.40      2.53 o 
  -4   9   3       53.27       45.10      2.89 o 
  -3   9   3      224.58      203.19      6.37 o 
  -2   9   3       69.66       60.76      1.96 o 
  -1   9   3      116.74      118.16      2.65 o 
   0   9   3        2.46        2.25      0.44 o 
   1   9   3      116.64      121.02      2.45 o 
   2   9   3       69.94       61.36      2.51 o 
   3   9   3      224.51      218.38     13.12 o 
   4   9   3       53.19       48.83      5.72 o 
   5   9   3       33.27       31.46      2.49 o 
   6   9   3       18.72       19.26      2.45 o 
   7   9   3       16.71       16.98      2.44 o 
  -7  10   3        0.07        1.40      1.16 o 
  -6  10   3       19.72       15.36      2.31 o 
  -5  10   3       30.79       30.11      2.65 o 
  -4  10   3       19.05       16.57      2.15 o 
  -3  10   3       73.66       65.55      2.77 o 
  -2  10   3       23.37       17.01      1.64 o 
  -1  10   3       50.12       48.18      1.85 o 
   0  10   3      136.18      116.89      2.73 o 
   1  10   3       50.09       47.91      2.68 o 
   2  10   3       23.48       17.96      1.52 o 
   3  10   3       73.62       71.24      5.85 o 
   4  10   3       19.00       16.96      1.69 o 
   5  10   3       30.73       25.59      2.46 o 
   6  10   3       19.65       16.86      2.37 o 
   7  10   3        0.06       -0.49      1.04 o 
  -6  11   3        9.22        7.62      1.82 o 
  -5  11   3        6.23        6.47      1.48 o 
  -4  11   3       80.33       65.68      3.60 o 
  -3  11   3       24.36       21.71      1.93 o 
  -2  11   3       39.14       34.26      3.07 o 
  -1  11   3       12.70       14.17      1.28 o 
   0  11   3       64.64       63.90      2.55 o 
   1  11   3       12.68       14.86      1.44 o 
   2  11   3       38.95       34.41      1.90 o 
   3  11   3       24.20       24.68      1.95 o 
   4  11   3       80.25       71.27      5.62 o 
   5  11   3        6.32        8.58      1.63 o 
   6  11   3        9.24        7.89      1.85 o 
  -6  12   3       16.82       18.77      3.02 o 
  -5  12   3        7.79       11.09      2.99 o 
  -4  12   3        1.54        1.21      0.97 o 
  -3  12   3       25.04       28.11      2.05 o 
  -2  12   3        7.08        5.81      1.12 o 
  -1  12   3       10.07       10.65      1.40 o 
   0  12   3       38.58       36.79      2.03 o 
   1  12   3       10.15       12.95      2.71 o 
   2  12   3        7.07       10.20      1.67 o 
   3  12   3       25.14       31.17      2.69 o 
   4  12   3        1.53        0.68      0.84 o 
   5  12   3        7.83       10.81      1.95 o 
   6  12   3       16.86       21.75      2.86 o 
  -5  13   3       17.99       19.86      2.70 o 
  -4  13   3        9.05       11.52      2.02 o 
  -3  13   3        2.06        1.61      1.01 o 
  -2  13   3       32.97       35.85      2.19 o 
  -1  13   3        1.18        2.03      0.90 o 
   0  13   3        1.12        1.36      1.47 o 
   1  13   3        1.24        2.95      1.43 o 
   2  13   3       32.93       31.99      3.45 o 
   3  13   3        2.06        1.82      1.51 o 
   4  13   3        9.07        9.34      1.81 o 
   5  13   3       17.96       22.04      2.75 o 
  -4  14   3       50.04       52.72      3.62 o 
  -3  14   3        4.88        5.45      1.43 o 
  -2  14   3        1.60        2.06      1.01 o 
  -1  14   3        7.05        6.63      2.02 o 
   0  14   3       27.15       26.75      3.95 o 
   1  14   3        6.99        9.19      2.33 o 
   4  14   3       50.03       55.37      5.31 o 
  -2  15   3       11.07       10.70      3.02 o 
  -1  15   3        3.09        5.62      2.37 o 
   0  15   3       13.34       17.33      3.41 o 
   1  15   3        3.08        5.20      2.02 o 
   0   0   4     6480.39     5575.30    116.90 o 
   1   0   4      417.13      435.39     15.63 o 
   2   0   4      173.55      173.26      1.72 o 
   3   0   4       11.75       11.03      0.69 o 
   4   0   4       30.98       29.30      1.53 o 
   5   0   4       52.61       51.10      1.78 o 
   6   0   4       20.83       23.10      1.72 o 
   7   0   4       22.33       16.53      1.50 o 
   8   0   4       74.78       71.57      9.60 o 
   9   0   4        0.60        2.59      1.14 o 
  -9   1   4       27.46       30.21      2.66 o 
  -8   1   4       20.61       20.84      2.25 o 
  -7   1   4       30.11       27.15      1.68 o 
  -6   1   4       97.79       90.86      2.69 o 
  -5   1   4      132.89      134.34      2.94 o 
  -4   1   4      250.29      261.37      5.45 o 
  -3   1   4      244.54      245.84      3.16 o 
  -2   1   4     1182.38     1219.22     16.90 o 
  -1   1   4      279.88      293.36      9.47 o 
   0   1   4       41.34       40.22      1.09 o 
   1   1   4      280.68      288.49      9.07 o 
   2   1   4     1183.89     1193.54     24.41 o 
   3   1   4      244.39      245.87      5.01 o 
   4   1   4      250.31      257.21      5.72 o 
   5   1   4      132.72      129.81      2.22 o 
   6   1   4       97.79       83.72      2.68 o 
   7   1   4       30.06       27.54      1.73 o 
   8   1   4       20.67       22.77      1.83 o 
   9   1   4       27.52       26.83      3.92 o 
  -9   2   4        2.38        5.16      1.74 o 
  -8   2   4        2.42        4.45      1.14 o 
  -7   2   4      112.39      110.18      3.48 o 
  -6   2   4      168.80      170.56      6.61 o 
  -5   2   4      244.14      235.35      4.05 o 
  -4   2   4       10.35       10.70      0.73 o 
  -3   2   4      382.68      386.02      4.18 o 
  -2   2   4      223.79      226.70      3.62 o 
  -1   2   4      754.95      816.77     24.58 o 
   0   2   4        6.51        8.07      0.40 o 
   1   2   4      753.98      790.49      8.41 o 
   2   2   4      223.68      235.59      7.89 o 
   3   2   4      382.16      395.56      5.50 o 
   4   2   4       10.38       10.46      0.62 o 
   5   2   4      243.66      230.56      3.20 o 
   6   2   4      168.76      162.99      3.83 o 
   7   2   4      112.40      108.77      3.24 o 
   8   2   4        2.43        3.22      1.13 o 
  -9   3   4       59.76       64.47      3.71 o 
  -8   3   4       43.32       47.62      2.50 o 
  -7   3   4       74.74       62.29      2.65 o 
  -6   3   4      135.80      126.96      3.45 o 
  -5   3   4       32.19       33.57      1.72 o 
  -4   3   4      323.56      325.83      5.12 o 
  -3   3   4       61.29       57.23      1.26 o 
  -2   3   4      540.00      565.64      7.14 o 
  -1   3   4      227.72      262.22      5.21 o 
   0   3   4       43.01       42.51      1.43 o 
   1   3   4      227.80      269.85      4.69 o 
   2   3   4      539.88      576.10      5.83 o 
   3   3   4       61.56       55.15      1.19 o 
   4   3   4      323.55      311.75      3.50 o 
   5   3   4       32.25       35.07      1.93 o 
   6   3   4      135.96      132.78      3.96 o 
   7   3   4       74.69       63.39      4.38 o 
   8   3   4       43.24       47.57      4.15 o 
  -9   4   4       10.19        7.53      1.64 o 
  -8   4   4       61.65       57.83      2.82 o 
  -7   4   4       61.38       66.85      2.82 o 
  -6   4   4       21.60       18.33      1.66 o 
  -5   4   4      144.27      128.86      9.85 o 
  -4   4   4       60.62       59.05      2.12 o 
  -3   4   4       53.30       59.62      2.69 o 
  -2   4   4       71.30       65.07      2.35 o 
  -1   4   4      513.78      527.48      5.06 o 
   0   4   4      424.37      492.03      9.61 o 
   1   4   4      513.17      556.11     17.08 o 
   2   4   4       71.46       65.53      2.11 o 
   3   4   4       53.53       60.72      2.17 o 
   4   4   4       60.91       58.08      2.29 o 
   5   4   4      144.60      143.92      3.81 o 
   6   4   4       21.59       20.53      1.90 o 
   7   4   4       61.40       74.79      4.77 o 
  -9   5   4       25.17       26.29      2.99 o 
  -8   5   4       22.64       25.43      2.20 o 
  -7   5   4       90.14       88.84      3.33 o 
  -6   5   4       64.88       59.54      3.32 o 
  -5   5   4      116.50      115.38      3.38 o 
  -4   5   4      114.77      119.23      3.09 o 
  -3   5   4      323.38      333.84     11.63 o 
  -2   5   4      740.94      751.25     10.49 o 
  -1   5   4      207.19      227.58      2.28 o 
   0   5   4      117.24      121.49      4.41 o 
   1   5   4      207.45      230.78      4.04 o 
   2   5   4      741.59      785.86     27.30 o 
   3   5   4      323.36      336.58      5.19 o 
   4   5   4      114.89      119.15      3.30 o 
   5   5   4      116.64      118.59      3.53 o 
   6   5   4       64.83       62.58      4.19 o 
   7   5   4       90.17      104.41      5.74 o 
   9   5   4       25.12       23.54      2.96 o 
  -9   6   4       17.92       19.63      2.69 o 
  -8   6   4        3.80        2.10      1.29 o 
  -7   6   4       78.12       76.30      4.35 o 
  -6   6   4        1.85        2.92      1.01 o 
  -5   6   4      118.96      111.90      3.41 o 
  -4   6   4       29.74       26.81      1.77 o 
  -3   6   4        2.29        1.10      0.45 o 
  -2   6   4        8.26        9.74      0.67 o 
  -1   6   4      457.76      473.83      5.39 o 
   0   6   4       66.52       74.14      2.42 o 
   1   6   4      458.21      459.04     19.20 o 
   2   6   4        8.36        9.95      1.15 o 
   3   6   4        2.25        1.90      1.30 o 
   4   6   4       29.73       27.21      2.17 o 
   5   6   4      118.92      115.46      5.35 o 
   6   6   4        1.85        2.37      1.40 o 
   7   6   4       78.19       70.68      5.35 o 
   8   6   4        3.80        3.28      1.28 o 
   9   6   4       17.91       16.48      2.59 o 
  -8   7   4       12.81       12.14      2.14 o 
  -7   7   4        0.44        0.57      2.09 o 
  -6   7   4       50.68       43.75      2.96 o 
  -5   7   4       94.10       87.04      4.89 o 
  -4   7   4       26.41       21.62      1.99 o 
  -3   7   4      144.04      145.06      3.49 o 
  -2   7   4       47.23       48.29      1.67 o 
  -1   7   4      451.43      445.67      6.99 o 
   0   7   4      269.80      267.82      7.27 o 
   1   7   4      451.13      432.76     12.87 o 
   2   7   4       47.32       46.39      2.78 o 
   3   7   4      144.03      154.70      9.62 o 
   4   7   4       26.26       25.39      1.66 o 
   5   7   4       94.06       89.94      9.42 o 
   6   7   4       50.65       47.60      6.51 o 
   7   7   4        0.44        0.63      1.65 o 
   8   7   4       12.83       12.74      2.33 o 
  -8   8   4        4.90        8.50      1.91 o 
  -7   8   4       15.29       16.59      2.38 o 
  -6   8   4        0.76        1.05      1.05 o 
  -5   8   4        3.95        6.05      1.94 o 
  -4   8   4      213.21      190.84      9.91 o 
  -3   8   4      107.66       99.22      3.07 o 
  -2   8   4      111.09      105.19      3.01 o 
  -1   8   4      136.73      128.64      5.51 o 
   0   8   4      109.36      118.40      3.09 o 
   1   8   4      136.45      136.22      5.07 o 
   2   8   4      110.98      107.81      3.02 o 
   3   8   4      107.64      104.56      4.31 o 
   4   8   4      213.29      199.93     11.66 o 
   5   8   4        3.94        5.69      1.05 o 
   6   8   4        0.78        1.20      1.32 o 
   7   8   4       15.23       16.36      2.39 o 
   8   8   4        4.89        5.89      2.17 o 
  -7   9   4       30.09       30.42      3.17 o 
  -6   9   4        9.11       11.11      1.94 o 
  -5   9   4       43.09       41.65      2.99 o 
  -4   9   4       96.76       85.20      3.88 o 
  -3   9   4       52.59       49.62      2.35 o 
  -2   9   4       78.07       71.52      2.66 o 
  -1   9   4      103.01       96.56      2.42 o 
   0   9   4      212.38      195.75      4.51 o 
   1   9   4      102.93      101.63      2.11 o 
   2   9   4       77.78       73.59      2.40 o 
   3   9   4       52.68       49.08      2.21 o 
   4   9   4       96.81       95.34      4.97 o 
   5   9   4       43.07       42.04      3.02 o 
   6   9   4        9.16        8.28      1.74 o 
   7   9   4       30.02       32.40      3.01 o 
  -7  10   4       19.23       18.70      3.26 o 
  -6  10   4       42.72       46.31      3.39 o 
  -5  10   4        2.36        2.12      1.10 o 
  -4  10   4       55.82       53.01      3.23 o 
  -3  10   4      101.54       90.06      3.24 o 
  -2  10   4       85.49       87.61      3.07 o 
  -1  10   4       74.85       71.99      2.24 o 
   0  10   4        0.13        1.60      0.68 o 
   1  10   4       75.08       73.71      2.60 o 
   2  10   4       85.56       81.03      2.32 o 
   3  10   4      101.48       91.38      6.24 o 
   4  10   4       55.99       55.04      2.88 o 
   5  10   4        2.37        4.67      2.15 o 
   6  10   4       42.75       38.32      2.95 o 
   7  10   4       19.30       23.75      2.93 o 
  -6  11   4       29.70       31.63      3.26 o 
  -5  11   4       30.72       30.97      2.68 o 
  -4  11   4       18.11       18.16      2.33 o 
  -3  11   4       50.34       46.31      2.44 o 
  -2  11   4       51.09       43.25      2.28 o 
  -1  11   4       88.49       78.70      4.21 o 
   0  11   4       64.70       66.73      2.61 o 
   1  11   4       88.29       81.27      3.52 o 
   2  11   4       51.06       47.55      2.23 o 
   3  11   4       50.18       46.39      2.49 o 
   4  11   4       18.26       18.71      1.93 o 
   5  11   4       30.66       34.77      2.77 o 
   6  11   4       29.69       22.58      3.20 o 
  -6  12   4        5.84        7.33      2.44 o 
  -5  12   4       31.09       28.61      3.05 o 
  -4  12   4       35.41       32.76      2.77 o 
  -3  12   4       23.30       21.09      1.99 o 
  -2  12   4        4.49        7.04      1.19 o 
  -1  12   4        0.95        1.74      0.93 o 
   0  12   4       17.61       16.77      1.63 o 
   1  12   4        0.98       -0.04      1.40 o 
   2  12   4        4.56        6.00      1.41 o 
   3  12   4       23.30       23.44      1.85 o 
   4  12   4       35.30       31.54      2.58 o 
   5  12   4       31.04       32.92      2.82 o 
   6  12   4        5.86        8.17      1.88 o 
  -5  13   4       13.71       19.81      2.70 o 
  -4  13   4       24.33       24.88      2.86 o 
  -3  13   4       13.40       13.96      1.77 o 
  -2  13   4        1.13        2.37      0.77 o 
  -1  13   4       23.71       25.68      1.97 o 
   0  13   4       25.87       25.95      2.36 o 
   1  13   4       23.73       24.97      3.72 o 
   2  13   4        1.13        1.05      1.43 o 
   3  13   4       13.45       18.73      3.26 o 
   4  13   4       24.48       26.50      2.74 o 
   5  13   4       13.72       19.00      2.62 o 
  -3  14   4       14.48       18.05      2.04 o 
  -2  14   4        5.60        7.05      1.14 o 
  -1  14   4        0.22        1.23      0.97 o 
   0  14   4        6.73        7.79      2.40 o 
   1  14   4        0.22        0.12      1.20 o 
   2  14   4        5.58        3.53      1.78 o 
  -1  15   4       17.78       20.82      3.95 o 
   0  15   4       35.06       38.07      4.34 o 
   1  15   4       17.80       18.07      3.61 o 
   1   0   5     1536.45     1555.99     55.08 o 
   2   0   5      481.15      490.21     14.08 o 
   3   0   5      688.32      664.41     17.35 o 
   4   0   5      732.88      757.65     13.01 o 
   5   0   5       39.02       37.47      1.56 o 
   6   0   5        1.52        3.19      0.63 o 
   7   0   5       63.33       64.76      3.19 o 
   8   0   5       32.62       30.69      1.98 o 
   9   0   5        3.64        4.85      1.05 o 
  -9   1   5        3.46        7.08      1.53 o 
  -8   1   5        4.52        5.63      1.36 o 
  -7   1   5        8.99       11.68      1.67 o 
  -6   1   5       77.88       74.59      2.47 o 
  -5   1   5      455.12      468.97      5.48 o 
  -4   1   5       60.41       63.18      1.88 o 
  -3   1   5      272.17      273.79      3.41 o 
  -2   1   5     1795.68     1903.71     40.37 o 
  -1   1   5     1202.92     1313.11     42.16 o 
   0   1   5     1716.45     1724.48     47.49 o 
   1   1   5     1202.13     1268.12     27.47 o 
   2   1   5     1796.19     1848.32     56.76 o 
   3   1   5      271.25      274.47      7.27 o 
   4   1   5       60.43       66.90      6.17 o 
   5   1   5      455.32      453.39     14.89 o 
   6   1   5       77.87       71.18      3.09 o 
   7   1   5        8.97        9.45      1.35 o 
   8   1   5        4.49        6.01      1.10 o 
   9   1   5        3.46        3.51      1.27 o 
  -9   2   5       12.81       14.65      2.03 o 
  -8   2   5        8.07       11.81      1.75 o 
  -7   2   5       53.16       50.98      2.34 o 
  -6   2   5       79.93       81.55      2.69 o 
  -5   2   5      148.89      140.45      3.20 o 
  -4   2   5      775.04      759.46     18.48 o 
  -3   2   5      369.06      357.16      6.07 o 
  -2   2   5       28.40       28.51      0.94 o 
  -1   2   5       15.14       16.25      0.65 o 
   0   2   5     1872.54     1855.71     49.68 o 
   1   2   5       15.29       15.32      0.62 o 
   2   2   5       28.55       31.10      1.10 o 
   3   2   5      369.16      377.27      8.82 o 
   4   2   5      775.23      796.37     13.47 o 
   5   2   5      148.45      137.30      3.26 o 
   6   2   5       79.85       80.43      2.67 o 
   7   2   5       53.28       49.37      2.29 o 
   8   2   5        8.10        8.81      1.67 o 
   9   2   5       12.81       20.63      3.64 o 
  -9   3   5        5.38        8.61      2.21 o 
  -8   3   5       56.52       59.01      2.76 o 
  -7   3   5       12.39       13.62      1.56 o 
  -6   3   5        8.58        7.16      1.15 o 
  -5   3   5       13.32       12.86      1.26 o 
  -4   3   5      385.61      392.97      5.06 o 
  -3   3   5      233.90      213.86      2.91 o 
  -2   3   5      240.51      267.15      4.45 o 
  -1   3   5      163.38      171.64      5.61 o 
   0   3   5      353.50      431.60     16.43 o 
   1   3   5      163.66      165.36      2.69 o 
   2   3   5      239.81      266.88      4.19 o 
   3   3   5      234.88      231.68     10.49 o 
   4   3   5      385.90      389.51      5.93 o 
   5   3   5       13.24       13.07      1.47 o 
   6   3   5        8.61        7.69      1.30 o 
   7   3   5       12.39       13.24      1.71 o 
   8   3   5       56.55       62.23      4.73 o 
  -9   4   5       19.97       21.69      2.64 o 
  -8   4   5       16.64       21.86      2.27 o 
  -7   4   5       71.89       72.24      3.94 o 
  -6   4   5       38.74       39.39      2.10 o 
  -5   4   5       90.28       94.76      2.90 o 
  -4   4   5       39.18       34.10      1.70 o 
  -3   4   5       75.42       78.84      1.92 o 
  -2   4   5      427.46      436.26      5.15 o 
  -1   4   5      115.02      138.98      2.73 o 
   0   4   5      110.94      118.17      3.60 o 
   1   4   5      114.29      139.09      2.91 o 
   2   4   5      428.28      452.40      9.48 o 
   3   4   5       75.55       83.14      2.64 o 
   4   4   5       39.03       34.48      1.86 o 
   5   4   5       90.28       90.02      4.25 o 
   6   4   5       38.80       41.24      2.33 o 
   7   4   5       71.91       72.62      4.89 o 
  -9   5   5       31.57       36.22      2.50 o 
  -8   5   5       24.75       30.03      2.39 o 
  -7   5   5      101.77       93.26      3.42 o 
  -6   5   5        5.14        8.41      1.28 o 
  -5   5   5      168.56      161.04      3.91 o 
  -4   5   5       11.43        8.30      1.09 o 
  -3   5   5      259.69      261.91      3.65 o 
  -2   5   5      207.78      219.84      2.35 o 
  -1   5   5      462.44      496.13      6.57 o 
   0   5   5      158.69      178.35      5.43 o 
   1   5   5      463.60      527.00     13.05 o 
   2   5   5      207.64      231.97      4.32 o 
   3   5   5      259.34      260.16      5.31 o 
   4   5   5       11.54        8.66      1.19 o 
   5   5   5      168.43      169.46      4.35 o 
   6   5   5        5.13        8.26      2.09 o 
   7   5   5      101.83       93.05      5.54 o 
   9   5   5       31.56       34.00      4.77 o 
  -8   6   5       16.59       19.53      2.12 o 
  -7   6   5       50.86       49.39      2.68 o 
  -6   6   5       52.64       56.84      2.68 o 
  -5   6   5      286.52      272.62      8.47 o 
  -4   6   5       62.00       59.92      2.06 o 
  -3   6   5      298.53      278.02      3.96 o 
  -2   6   5       48.70       35.68      1.10 o 
  -1   6   5      280.29      268.92      3.22 o 
   0   6   5      111.96      129.11      4.58 o 
   1   6   5      280.10      280.28      9.89 o 
   2   6   5       48.71       37.08      1.93 o 
   3   6   5      299.16      291.09      6.69 o 
   4   6   5       61.94       66.50      2.66 o 
   5   6   5      286.30      285.24      6.84 o 
   6   6   5       52.79       65.25      4.46 o 
   7   6   5       50.82       55.06      4.38 o 
   8   6   5       16.59       18.53      3.53 o 
  -8   7   5        1.85        5.24      2.31 o 
  -7   7   5       12.82       12.84      2.09 o 
  -6   7   5       64.56       63.50      2.91 o 
  -5   7   5       25.79       26.26      1.99 o 
  -4   7   5      182.49      175.82      3.56 o 
  -3   7   5       40.29       38.67      1.74 o 
  -2   7   5      134.35      135.07      2.78 o 
  -1   7   5        6.66        9.48      0.76 o 
   0   7   5       21.79       31.69      1.21 o 
   1   7   5        6.65        9.37      0.81 o 
   2   7   5      134.50      133.92      7.59 o 
   3   7   5       40.13       44.95      2.25 o 
   4   7   5      182.86      187.36      4.58 o 
   5   7   5       25.73       27.53      3.06 o 
   6   7   5       64.43       63.75      8.70 o 
   7   7   5       12.83       10.86      2.71 o 
   8   7   5        1.87        2.13      1.12 o 
  -8   8   5       13.49       11.77      2.28 o 
  -7   8   5        0.16        1.24      1.12 o 
  -6   8   5       13.09       13.42      2.12 o 
  -5   8   5        8.44       10.68      1.82 o 
  -4   8   5       73.70       66.23      2.74 o 
  -3   8   5      161.36      146.40      3.75 o 
  -2   8   5      171.48      155.91      3.71 o 
  -1   8   5      349.31      336.26     11.24 o 
   0   8   5       39.34       42.71      1.29 o 
   1   8   5      349.08      340.00      7.36 o 
   2   8   5      171.57      156.10      5.18 o 
   3   8   5      161.02      154.46      6.19 o 
   4   8   5       73.72       68.33      4.66 o 
   5   8   5        8.49       10.47      1.42 o 
   6   8   5       13.13       13.06      1.58 o 
   7   8   5        0.16        0.65      0.90 o 
   8   8   5       13.50       12.71      2.29 o 
  -7   9   5        1.78        3.29      1.28 o 
  -6   9   5       41.72       40.29      3.11 o 
  -5   9   5       91.18       81.32      4.04 o 
  -4   9   5       27.08       26.71      2.04 o 
  -3   9   5      217.94      194.23      4.53 o 
  -2   9   5       83.67       74.90      2.86 o 
  -1   9   5       12.06       13.52      1.14 o 
   0   9   5      137.86      138.59      3.64 o 
   1   9   5       12.08       12.16      1.35 o 
   2   9   5       84.14       79.00      3.32 o 
   3   9   5      218.50      206.36      9.57 o 
   4   9   5       27.05       29.39      1.90 o 
   5   9   5       90.99       91.49      6.30 o 
   6   9   5       41.70       40.72      3.00 o 
   7   9   5        1.78        1.99      1.17 o 
  -7  10   5        0.72        1.99      1.19 o 
  -6  10   5        2.66        4.50      4.09 o 
  -5  10   5       26.47       22.22      2.53 o 
  -4  10   5       13.33       13.58      1.67 o 
  -3  10   5       83.11       70.83      2.93 o 
  -2  10   5       93.21       88.63      3.14 o 
  -1  10   5       45.95       46.95      2.60 o 
   0  10   5       12.07       13.78      1.46 o 
   1  10   5       45.89       42.55      2.02 o 
   2  10   5       93.46       94.34      3.12 o 
   3  10   5       82.98       78.41      3.29 o 
   4  10   5       13.26       13.97      1.63 o 
   5  10   5       26.41       26.32      2.70 o 
   6  10   5        2.65        3.64      1.26 o 
   7  10   5        0.72        1.91      1.07 o 
  -6  11   5       12.35       18.26      2.70 o 
  -5  11   5        9.95       11.78      2.06 o 
  -4  11   5        9.01       11.52      1.93 o 
  -3  11   5       49.49       42.04      2.37 o 
  -2  11   5       35.71       34.55      2.10 o 
  -1  11   5        1.94        1.93      0.82 o 
   0  11   5      112.90      113.57      3.99 o 
   1  11   5        1.96        3.65      1.18 o 
   2  11   5       35.70       34.86      3.99 o 
   3  11   5       49.55       42.56      2.25 o 
   4  11   5        9.08       11.82      1.49 o 
   5  11   5        9.95       12.57      3.47 o 
   6  11   5       12.36       13.75      2.24 o 
  -5  12   5       55.37       54.70      3.75 o 
  -4  12   5        0.58        3.08      1.21 o 
  -3  12   5       15.03       15.91      1.85 o 
  -2  12   5       45.22       45.29      2.50 o 
  -1  12   5        0.83        1.24      0.67 o 
   0  12   5        0.06        0.91      0.60 o 
   1  12   5        0.82        1.45      1.07 o 
   2  12   5       45.31       43.08      4.07 o 
   3  12   5       15.09       21.07      2.32 o 
   4  12   5        0.58        1.47      0.98 o 
   5  12   5       55.31       51.38      3.43 o 
  -4  13   5        4.85        8.38      1.77 o 
  -3  13   5        8.84       11.08      1.81 o 
  -2  13   5        7.58        8.63      1.36 o 
  -1  13   5       24.44       25.58      1.99 o 
   0  13   5        8.17        8.16      1.58 o 
   1  13   5       24.53       24.54      3.76 o 
   2  13   5        7.50       12.06      2.71 o 
   3  13   5        8.78       11.27      1.86 o 
   4  13   5        4.84        9.03      2.44 o 
   5  13   5        0.74        3.02      1.86 o 
  -3  14   5        0.76        2.89      0.94 o 
  -2  14   5        7.36       10.48      1.67 o 
  -1  14   5       14.30       19.80      2.48 o 
   0  14   5        0.01        1.47      1.32 o 
   1  14   5       14.25       16.17      3.18 o 
   2  14   5        7.38        9.89      2.60 o 
  -1  15   5        5.32        5.04      2.09 o 
   0  15   5        4.08        3.99      1.98 o 
   1  15   5        5.33        5.16      2.29 o 
   0   0   6     4135.32     3921.88     44.84 o 
   1   0   6      466.07      424.48     14.63 o 
   2   0   6       48.25       47.70      1.93 o 
   3   0   6     1035.19     1065.72     36.22 o 
   4   0   6      779.84      778.72     14.59 o 
   5   0   6       97.58       97.14      3.65 o 
   6   0   6       51.82       53.97      3.10 o 
   7   0   6        3.98        2.94      0.86 o 
   8   0   6       74.70       63.18      3.58 o 
   9   0   6        1.43        3.46      0.96 o 
  -9   1   6        6.86        8.40      1.29 o 
  -8   1   6       36.20       34.59      4.75 o 
  -7   1   6       10.73       12.00      1.41 o 
  -6   1   6      246.98      249.13      4.42 o 
  -5   1   6       20.35       18.72      1.27 o 
  -4   1   6       44.70       42.79      1.61 o 
  -3   1   6      230.28      224.61      2.63 o 
  -2   1   6        0.63        0.71      0.24 o 
  -1   1   6     3149.97     3120.37    117.16 o 
   0   1   6      251.14      250.62      6.71 o 
   1   1   6     3149.63     3096.43     57.38 o 
   2   1   6        0.61        0.87      0.17 o 
   3   1   6      230.85      223.72      9.22 o 
   4   1   6       44.76       42.54      1.24 o 
   5   1   6       20.40       19.20      1.09 o 
   6   1   6      247.23      229.45      6.19 o 
   7   1   6       10.78       12.18      1.81 o 
   8   1   6       36.17       34.62      2.09 o 
   9   1   6        6.86        6.83      1.78 o 
  -9   2   6        0.77        2.73      1.08 o 
  -8   2   6       16.69       13.76      2.79 o 
  -7   2   6        9.59       12.05      1.43 o 
  -6   2   6       10.52       13.03      1.35 o 
  -5   2   6       10.78       11.39      1.17 o 
  -4   2   6      199.65      229.03      4.01 o 
  -3   2   6       69.03       79.39      1.91 o 
  -2   2   6       72.81       87.60      2.69 o 
  -1   2   6      382.70      451.18     13.52 o 
   0   2   6       57.47       61.64      1.83 o 
   1   2   6      381.97      425.56      8.36 o 
   2   2   6       72.95       85.40      2.53 o 
   3   2   6       69.17       81.75      4.01 o 
   4   2   6      200.16      227.90      5.40 o 
   5   2   6       10.85        9.59      1.13 o 
   6   2   6       10.57       12.30      1.36 o 
   7   2   6        9.60        8.58      1.25 o 
   8   2   6       16.66       20.67      1.85 o 
   9   2   6        0.78        1.65      1.53 o 
  -9   3   6        3.53        4.50      1.98 o 
  -8   3   6        7.50        7.46      1.53 o 
  -7   3   6       10.53       12.18      1.51 o 
  -6   3   6       30.26       29.19      1.79 o 
  -5   3   6       17.41       17.42      1.44 o 
  -4   3   6        9.94        9.13      1.04 o 
  -3   3   6      172.56      183.65      2.76 o 
  -2   3   6       70.65       68.39      1.78 o 
  -1   3   6     1692.86     1863.37     65.17 o 
   0   3   6      458.50      544.44     15.70 o 
   1   3   6     1694.00     1815.75     31.84 o 
   2   3   6       70.87       70.06      3.26 o 
   3   3   6      173.04      200.92     12.00 o 
   4   3   6        9.94        9.80      1.27 o 
   5   3   6       17.37       16.25      1.51 o 
   6   3   6       30.32       29.24      2.05 o 
   7   3   6       10.50       13.35      1.75 o 
   8   3   6        7.53        8.41      2.21 o 
  -9   4   6        7.37       11.06      1.98 o 
  -8   4   6        8.87        9.10      1.58 o 
  -7   4   6       64.70       62.49      2.78 o 
  -6   4   6       19.61       18.97      1.72 o 
  -5   4   6       43.02       33.84      2.28 o 
  -4   4   6      350.39      334.16      4.23 o 
  -3   4   6      176.90      179.82      2.90 o 
  -2   4   6       35.29       30.40      1.18 o 
  -1   4   6       17.48       25.54      1.02 o 
   0   4   6       15.78       21.54      0.89 o 
   1   4   6       17.32       25.62      0.95 o 
   2   4   6       35.07       32.66      1.92 o 
   3   4   6      176.99      180.42      4.04 o 
   4   4   6      350.09      334.42      5.81 o 
   5   4   6       43.15       36.54      2.13 o 
   6   4   6       19.70       20.02      1.93 o 
   7   4   6       64.61       61.88      4.61 o 
   8   4   6        8.87       11.36      2.44 o 
  -9   5   6        7.36       11.74      2.09 o 
  -8   5   6       12.53       16.46      1.89 o 
  -7   5   6      117.77      117.77      3.86 o 
  -6   5   6      129.16      129.43      3.81 o 
  -5   5   6      155.81      139.91      3.69 o 
  -4   5   6       36.67       29.94      1.57 o 
  -3   5   6       72.34       78.73      2.09 o 
  -2   5   6      514.80      517.61      6.30 o 
  -1   5   6       22.79       19.65      0.67 o 
   0   5   6      463.83      520.98     15.17 o 
   1   5   6       22.83       21.51      1.63 o 
   2   5   6      514.15      541.52      6.89 o 
   3   5   6       72.31       80.92      2.84 o 
   4   5   6       36.70       31.43      1.95 o 
   5   5   6      155.83      145.98      4.20 o 
   6   5   6      129.23      132.47      4.38 o 
   7   5   6      117.79      124.65      6.48 o 
  -8   6   6       94.36       86.18      3.63 o 
  -7   6   6       23.67       27.25      2.29 o 
  -6   6   6       39.26       36.63      2.35 o 
  -5   6   6      112.51      106.76      3.41 o 
  -4   6   6       47.04       43.57      1.81 o 
  -3   6   6      321.65      277.72     13.96 o 
  -2   6   6       69.86       64.94      1.88 o 
  -1   6   6       99.74      111.15      1.79 o 
   0   6   6      846.29      920.41     27.14 o 
   1   6   6       99.37      117.60      9.95 o 
   2   6   6       70.03       64.92      2.57 o 
   3   6   6      322.20      308.68      9.65 o 
   4   6   6       46.98       48.53      2.42 o 
   5   6   6      112.58      113.16      3.80 o 
   6   6   6       39.29       38.69      3.76 o 
   7   6   6       23.65       28.11      3.33 o 
  -8   7   6       18.34       17.64      2.57 o 
  -7   7   6       74.69       73.55      3.28 o 
  -6   7   6       87.25       84.27      3.36 o 
  -5   7   6      215.63      209.64      4.88 o 
  -4   7   6       36.58       34.73      1.76 o 
  -3   7   6      206.95      188.43      3.51 o 
  -2   7   6      179.34      166.99      5.53 o 
  -1   7   6      476.47      467.31      7.02 o 
   0   7   6      411.19      345.13     10.50 o 
   1   7   6      476.21      447.16     15.55 o 
   2   7   6      178.89      194.23      8.49 o 
   3   7   6      207.31      199.55      5.12 o 
   4   7   6       36.76       37.28      2.27 o 
   5   7   6      215.68      227.09      8.18 o 
   6   7   6       87.41       87.82      5.43 o 
   8   7   6       18.33       19.39      3.76 o 
  -8   8   6        1.67        2.06      1.36 o 
  -7   8   6        4.24        3.31      1.76 o 
  -6   8   6        9.36       10.45      1.92 o 
  -5   8   6       41.37       38.50      2.34 o 
  -4   8   6       85.41       77.29      2.60 o 
  -3   8   6      337.46      313.78      5.53 o 
  -2   8   6      561.21      536.26      7.67 o 
  -1   8   6      122.95      114.23      3.15 o 
   0   8   6      377.93      398.28      9.18 o 
   1   8   6      122.79      114.20      3.08 o 
   2   8   6      562.63      551.87     21.84 o 
   3   8   6      337.39      325.85     17.07 o 
   4   8   6       85.55       80.97      5.91 o 
   5   8   6       41.28       38.19      4.65 o 
   6   8   6        9.40        8.42      1.67 o 
   7   8   6        4.23        5.54      1.43 o 
   8   8   6        1.66        2.35      1.76 o 
  -7   9   6        4.20        6.93      1.70 o 
  -6   9   6        2.52        1.46      1.10 o 
  -5   9   6       72.72       66.79      3.75 o 
  -4   9   6       56.59       51.19      2.57 o 
  -3   9   6       11.46       13.75      1.61 o 
  -2   9   6      106.66      101.45      4.10 o 
  -1   9   6      119.96      121.30      3.45 o 
   0   9   6      327.01      332.84      9.87 o 
   1   9   6      120.21      114.83      3.17 o 
   2   9   6      106.69      104.72      2.82 o 
   3   9   6       11.49       12.33      1.26 o 
   4   9   6       56.87       52.13      2.44 o 
   5   9   6       72.80       70.08      4.86 o 
   6   9   6        2.49        2.84      1.10 o 
   7   9   6        4.21        4.07      1.23 o 
  -7  10   6        0.42       -0.28      1.30 o 
  -6  10   6       31.75       31.66      2.97 o 
  -5  10   6       25.85       24.74      2.81 o 
  -4  10   6      154.60      148.35      4.40 o 
  -3  10   6      114.62      105.76      7.74 o 
  -2  10   6      141.10      130.53      3.84 o 
  -1  10   6       76.97       74.19      2.87 o 
   0  10   6      445.48      428.39     12.65 o 
   1  10   6       77.15       72.68      3.40 o 
   2  10   6      140.74      130.53      4.15 o 
   3  10   6      114.74      104.61      4.80 o 
   4  10   6      154.33      151.70      8.67 o 
   5  10   6       25.82       26.58      2.93 o 
   6  10   6       31.77       32.77      2.99 o 
   7  10   6        0.41        1.92      1.16 o 
  -6  11   6       63.52       60.08      3.96 o 
  -5  11   6       90.32       94.58      4.66 o 
  -4  11   6       24.27       22.51      2.15 o 
  -3  11   6       38.66       44.03      2.48 o 
  -2  11   6      246.37      226.66      5.21 o 
  -1  11   6       76.39       70.82      2.91 o 
   0  11   6        5.48        7.16      1.18 o 
   1  11   6       76.34       70.49      6.09 o 
   2  11   6      246.07      230.37      5.57 o 
   3  11   6       38.70       45.52      2.53 o 
   4  11   6       24.28       26.30      2.05 o 
   5  11   6       90.14       94.87      4.51 o 
   6  11   6       63.60       63.87      4.02 o 
  -5  12   6       59.24       61.64      7.13 o 
  -4  12   6       78.69       76.74      3.44 o 
  -3  12   6        8.85       11.09      1.56 o 
  -2  12   6       10.11       12.48      1.57 o 
  -1  12   6        0.45        2.83      0.86 o 
   0  12   6        4.69        4.54      0.94 o 
   1  12   6        0.42        2.89      1.06 o 
   2  12   6       10.11       10.58      2.64 o 
   3  12   6        8.87       13.42      1.95 o 
   4  12   6       78.54       77.58      3.19 o 
   5  12   6       59.24       59.83      3.73 o 
  -4  13   6        9.40       13.82      2.23 o 
  -3  13   6        8.75       11.14      1.60 o 
  -2  13   6       21.09       25.17      2.22 o 
  -1  13   6        2.75        2.26      0.87 o 
   0  13   6       92.05       91.59      5.43 o 
   1  13   6        2.73        3.37      1.63 o 
   2  13   6       21.00       18.38      3.41 o 
   3  13   6        8.77       11.32      2.83 o 
   4  13   6        9.46        9.85      2.75 o 
  -3  14   6        1.16        3.64      1.06 o 
  -2  14   6       53.96       63.72      3.19 o 
  -1  14   6        8.54        9.48      1.77 o 
   0  14   6        8.59       11.59      2.91 o 
   1  14   6        8.50        9.73      2.64 o 
   2  14   6       54.11       56.10      5.00 o 
   3  14   6        1.16        4.26      2.21 o 
   1   0   7      441.93      538.97     21.03 o 
   2   0   7      106.45      112.00      4.83 o 
   3   0   7      530.75      549.72     16.26 o 
   4   0   7       83.63       79.86      1.85 o 
   5   0   7        0.99        2.20      0.51 o 
   6   0   7        1.40        2.36      0.80 o 
   7   0   7       56.74       54.69      2.54 o 
   8   0   7        1.99        3.30      0.95 o 
   9   0   7       10.39       15.64      1.80 o 
  -9   1   7       12.94       15.23      1.81 o 
  -8   1   7        6.56        8.67      1.30 o 
  -7   1   7       24.67       28.12      2.28 o 
  -6   1   7       88.27       80.30      3.45 o 
  -5   1   7       94.65       91.87      3.49 o 
  -4   1   7      474.45      469.27      9.80 o 
  -3   1   7      721.44      731.53     11.72 o 
  -2   1   7      598.83      685.47     26.66 o 
  -1   1   7      445.58      495.11     18.08 o 
   0   1   7      387.16      394.09      8.61 o 
   1   1   7      445.86      511.59      9.70 o 
   2   1   7      599.19      717.42     25.79 o 
   3   1   7      722.20      737.45     23.66 o 
   4   1   7      474.33      461.90     14.62 o 
   5   1   7       94.56       84.45      3.26 o 
   6   1   7       88.27       78.73      4.70 o 
   7   1   7       24.64       25.33      1.92 o 
   8   1   7        6.56        8.99      1.34 o 
   9   1   7       12.97       17.38      3.14 o 
  -9   2   7        8.43       10.66      1.87 o 
  -8   2   7       13.57       13.66      2.31 o 
  -7   2   7       21.76       24.62      2.19 o 
  -6   2   7        1.50        1.58      0.71 o 
  -5   2   7       16.88       17.19      1.34 o 
  -4   2   7      210.59      225.60      3.80 o 
  -3   2   7       75.76       81.44      2.00 o 
  -2   2   7     1207.86     1323.62     34.37 o 
  -1   2   7      376.73      431.06     14.84 o 
   0   2   7     9140.50     8433.63    243.81 o 
   1   2   7      376.64      403.43      4.48 o 
   2   2   7     1208.32     1302.12     36.73 o 
   3   2   7       75.58       82.92      3.66 o 
   4   2   7      210.69      235.16     12.35 o 
   5   2   7       16.85       13.51      1.31 o 
   6   2   7        1.49        1.69      0.73 o 
   7   2   7       21.72       23.05      1.80 o 
   8   2   7       13.60       16.60      1.72 o 
   9   2   7        8.42        9.69      2.56 o 
  -9   3   7        0.05        0.66      1.04 o 
  -8   3   7        0.92        2.76      1.30 o 
  -7   3   7       19.90       21.42      1.84 o 
  -6   3   7       11.04       13.20      1.45 o 
  -5   3   7       84.33       79.31      4.57 o 
  -4   3   7       34.75       30.18      1.38 o 
  -3   3   7      109.63      114.44      2.67 o 
  -2   3   7     4405.01     4857.18    142.78 o 
  -1   3   7     1458.02     1654.66     62.92 o 
   0   3   7       21.99       20.82      0.99 o 
   1   3   7     1458.47     1546.19     39.65 o 
   2   3   7     4406.23     4672.82     57.58 o 
   3   3   7      109.34      107.54      3.18 o 
   4   3   7       34.82       33.83      1.99 o 
   5   3   7       84.36       73.82      3.88 o 
   6   3   7       11.04       12.62      1.64 o 
   7   3   7       19.94       20.49      2.14 o 
   8   3   7        0.93        2.91      1.55 o 
   9   3   7        0.05        3.33      1.51 o 
  -9   4   7       13.28       17.68      3.49 o 
  -8   4   7       12.39       16.58      2.32 o 
  -7   4   7       18.05       20.34      1.89 o 
  -6   4   7      105.54       99.72      3.26 o 
  -5   4   7       97.70       91.51      2.94 o 
  -4   4   7      137.79      136.10      5.33 o 
  -3   4   7      111.76      123.06      2.50 o 
  -2   4   7       33.18       36.80      1.34 o 
  -1   4   7     1065.55     1197.87     34.51 o 
   0   4   7     5546.12     6111.86    221.45 o 
   1   4   7     1066.35     1158.04     24.18 o 
   2   4   7       33.40       40.02      1.99 o 
   3   4   7      111.81      128.69      3.57 o 
   4   4   7      137.86      143.77      4.00 o 
   5   4   7       97.86       85.57      6.38 o 
   6   4   7      105.55      100.88      3.84 o 
   7   4   7       18.08       21.59      2.08 o 
   8   4   7       12.38       17.76      3.22 o 
  -9   5   7        7.60       14.22      2.26 o 
  -8   5   7      126.84      135.12      4.42 o 
  -7   5   7       10.45       10.46      1.58 o 
  -6   5   7       41.54       40.42      2.56 o 
  -5   5   7       57.67       54.99      2.44 o 
  -4   5   7      353.15      358.76      4.70 o 
  -3   5   7      458.51      503.17      7.53 o 
  -2   5   7      383.01      437.66      6.69 o 
  -1   5   7      161.84      171.10      5.01 o 
   0   5   7        0.39       -0.12      0.26 o 
   1   5   7      161.50      175.84      5.24 o 
   2   5   7      383.28      450.69     11.28 o 
   3   5   7      458.64      516.94     13.86 o 
   4   5   7      353.20      374.85      8.96 o 
   5   5   7       57.67       54.50      4.52 o 
   6   5   7       41.64       42.25      2.57 o 
   7   5   7       10.44       11.98      2.64 o 
   8   5   7      126.84      128.30      7.02 o 
  -8   6   7        5.81        8.52      1.56 o 
  -7   6   7       57.38       62.99      3.05 o 
  -6   6   7      534.72      533.92      7.95 o 
  -5   6   7      147.10      150.85      4.04 o 
  -4   6   7       74.00       73.39      2.33 o 
  -3   6   7       85.72       88.89      2.37 o 
  -2   6   7      344.07      331.27      8.95 o 
  -1   6   7      147.21      168.76      4.16 o 
   0   6   7       22.20       21.90      1.05 o 
   1   6   7      147.07      171.84      4.19 o 
   2   6   7      343.66      344.96      6.13 o 
   3   6   7       85.77       82.23      3.76 o 
   4   6   7       73.94       76.44      3.14 o 
   5   6   7      147.28      154.09      4.60 o 
   6   6   7      534.74      562.63     13.42 o 
   7   6   7       57.50       59.05      4.77 o 
  -8   7   7       19.44       18.74      2.18 o 
  -7   7   7       31.30       36.91      2.42 o 
  -6   7   7       59.00       57.52      2.86 o 
  -5   7   7       49.80       44.34      2.49 o 
  -4   7   7      922.19      892.79     11.08 o 
  -3   7   7      202.42      188.95      4.70 o 
  -2   7   7      247.55      242.76      4.01 o 
  -1   7   7       51.65       50.72      1.74 o 
   0   7   7        1.81        4.81      0.55 o 
   1   7   7       51.84       52.74      2.60 o 
   2   7   7      247.70      250.44     13.86 o 
   3   7   7      202.40      202.91      4.99 o 
   4   7   7      921.90      937.30     17.06 o 
   5   7   7       49.78       56.99      3.66 o 
   6   7   7       59.03       57.38      4.69 o 
   7   7   7       31.32       39.51      3.95 o 
   8   7   7       19.47       18.77      3.68 o 
  -8   8   7        0.19        1.22      1.19 o 
  -7   8   7        3.36        4.41      1.16 o 
  -6   8   7       18.11       18.21      1.96 o 
  -5   8   7       86.16       85.81      4.53 o 
  -4   8   7      531.35      509.94      6.43 o 
  -3   8   7      206.29      197.05      3.87 o 
  -2   8   7      626.40      604.02     12.44 o 
  -1   8   7      586.43      596.65     13.27 o 
   0   8   7     1383.94     1454.31     38.11 o 
   1   8   7      587.19      561.13     16.38 o 
   2   8   7      626.41      586.89     28.20 o 
   3   8   7      206.28      213.49      6.55 o 
   4   8   7      531.79      562.34     14.40 o 
   5   8   7       86.29       84.76      5.43 o 
   6   8   7       18.13       25.82      3.64 o 
   7   8   7        3.37        4.89      1.94 o 
   8   8   7        0.19        4.19      1.82 o 
  -7   9   7        1.49        3.14      1.92 o 
  -6   9   7        1.36       -0.02      1.04 o 
  -5   9   7       32.58       30.09      2.93 o 
  -4   9   7      167.07      158.16      4.39 o 
  -3   9   7       55.91       51.63      2.54 o 
  -2   9   7     1432.97     1428.31     21.25 o 
  -1   9   7     2027.02     2082.45     51.24 o 
   0   9   7        3.49        4.22      1.16 o 
   1   9   7     2026.84     2068.73     49.09 o 
   2   9   7     1432.92     1382.65     74.79 o 
   3   9   7       56.03       53.20      2.04 o 
   4   9   7      167.02      164.73      6.56 o 
   5   9   7       32.67       33.12      2.12 o 
   6   9   7        1.38        2.38      1.25 o 
   7   9   7        1.50        2.41      1.24 o 
  -7  10   7        8.05        9.17      2.19 o 
  -6  10   7       76.76       74.86      4.30 o 
  -5  10   7        4.40        4.75      1.49 o 
  -4  10   7        9.94       10.26      1.54 o 
  -3  10   7      479.24      458.46      7.43 o 
  -2  10   7      115.17      105.42      3.54 o 
  -1  10   7      726.14      702.25     18.62 o 
   0  10   7     1345.96     1406.26     33.91 o 
   1  10   7      725.97      715.55     10.42 o 
   2  10   7      114.93      109.88      3.36 o 
   3  10   7      479.31      472.53     17.37 o 
   4  10   7       10.00       10.42      1.48 o 
   5  10   7        4.43        6.68      1.89 o 
   6  10   7       76.82       79.28      7.91 o 
   7  10   7        8.04        7.92      1.84 o 
  -6  11   7       18.29       24.42      3.64 o 
  -5  11   7       16.21       19.50      2.64 o 
  -4  11   7      112.15      111.81      4.00 o 
  -3  11   7      133.28      124.26      4.08 o 
  -2  11   7       44.61       46.13      2.49 o 
  -1  11   7       19.79       17.21      1.77 o 
   0  11   7       15.33       13.66      2.33 o 
   1  11   7       19.74       20.34      2.26 o 
   2  11   7       44.66       48.28      2.89 o 
   3  11   7      133.03      126.37      5.06 o 
   4  11   7      112.18      117.01      4.59 o 
   5  11   7       16.21       19.75      2.02 o 
   6  11   7       18.29       18.57      2.69 o 
  -5  12   7       27.69       26.27      3.11 o 
  -4  12   7       16.43       18.17      2.09 o 
  -3  12   7       88.80       91.52      3.65 o 
  -2  12   7        5.03        9.05      1.47 o 
  -1  12   7        7.73        8.22      1.33 o 
   0  12   7       16.69       19.78      1.84 o 
   1  12   7        7.75        8.53      1.56 o 
   2  12   7        5.01        7.60      2.40 o 
   3  12   7       88.70       92.29      5.84 o 
   4  12   7       16.34       17.88      1.88 o 
   5  12   7       27.69       30.23      3.11 o 
  -4  13   7       32.32       39.72      2.63 o 
  -3  13   7       21.77       30.04      2.39 o 
  -2  13   7        8.58       11.92      1.58 o 
  -1  13   7       22.42       28.24      2.07 o 
   0  13   7        0.02        2.75      1.71 o 
   1  13   7       22.43       22.53      3.72 o 
   2  13   7        8.64        9.58      2.68 o 
   3  13   7       21.85       32.03      4.30 o 
   4  13   7       32.24       40.48      3.06 o 
  -3  14   7       10.30       13.61      2.26 o 
  -2  14   7        6.50       13.20      1.74 o 
  -1  14   7       14.89       23.87      2.07 o 
   0  14   7        3.12        3.57      1.08 o 
   1  14   7       14.95       23.61      3.92 o 
   2  14   7        6.47        8.80      2.79 o 
   3  14   7       10.24       15.16      3.41 o 
   0   0   8     1085.12     1061.08      7.55 o 
   1   0   8     1498.89     1564.15     53.87 o 
   2   0   8        7.21        8.09      0.59 o 
   3   0   8       33.71       25.59      0.88 o 
   4   0   8      396.06      377.17     14.87 o 
   5   0   8      308.34      304.39      9.84 o 
   6   0   8       26.22       23.82      1.71 o 
   7   0   8       26.59       27.98      3.76 o 
   8   0   8        4.13        4.52      1.05 o 
   9   0   8        4.91        7.26      1.31 o 
  -9   1   8       11.40       14.82      1.85 o 
  -8   1   8        4.24        3.83      1.35 o 
  -7   1   8       47.00       41.89      4.85 o 
  -6   1   8       54.18       53.76      2.29 o 
  -5   1   8       24.41       26.97      2.58 o 
  -4   1   8        0.63        1.39      0.47 o 
  -3   1   8      404.24      458.73     12.57 o 
  -2   1   8      224.72      212.69      9.01 o 
  -1   1   8      393.73      375.62     11.79 o 
   0   1   8      614.80      717.18     11.84 o 
   1   1   8      393.63      388.78      9.84 o 
   2   1   8      224.63      228.63     11.18 o 
   3   1   8      404.72      456.59     17.86 o 
   4   1   8        0.62        1.12      0.40 o 
   5   1   8       24.38       22.35      1.56 o 
   6   1   8       54.20       53.18      2.89 o 
   7   1   8       46.98       45.77      3.22 o 
   8   1   8        4.26        3.84      0.99 o 
   9   1   8       11.39       13.92      1.71 o 
  -9   2   8        0.51        2.57      0.93 o 
  -8   2   8        4.43        7.68      1.54 o 
  -7   2   8       25.72       27.50      2.24 o 
  -6   2   8        4.77        4.71      0.99 o 
  -5   2   8      105.50      105.94      3.38 o 
  -4   2   8      123.63      136.14      5.31 o 
  -3   2   8     1072.57     1166.85     27.06 o 
  -2   2   8      878.68      973.43     24.64 o 
  -1   2   8     3259.89     3703.66    137.79 o 
   0   2   8      668.99      690.54     18.28 o 
   1   2   8     3261.90     3486.25     28.37 o 
   2   2   8      878.80      948.48     24.40 o 
   3   2   8     1071.59     1209.63     53.47 o 
   4   2   8      123.57      124.44      5.87 o 
   5   2   8      105.38       98.59      3.59 o 
   6   2   8        4.77        6.31      1.07 o 
   7   2   8       25.68       24.82      1.92 o 
   8   2   8        4.43        7.82      1.52 o 
   9   2   8        0.51        2.37      1.43 o 
  -9   3   8        1.69        4.80      1.40 o 
  -8   3   8        4.83        6.67      1.90 o 
  -7   3   8        1.68        2.73      0.94 o 
  -6   3   8       26.60       26.92      1.80 o 
  -5   3   8      166.09      159.25      3.70 o 
  -4   3   8      144.03      152.37      7.74 o 
  -3   3   8      316.63      315.37      8.55 o 
  -2   3   8      735.68      851.87     29.03 o 
  -1   3   8      233.69      259.38     10.29 o 
   0   3   8      766.23      863.94     30.59 o 
   1   3   8      233.16      241.93      5.87 o 
   2   3   8      735.02      829.14      7.59 o 
   3   3   8      316.39      295.96      5.44 o 
   4   3   8      143.90      146.60      4.10 o 
   5   3   8      166.04      154.13      4.50 o 
   6   3   8       26.65       25.10      2.07 o 
   7   3   8        1.68        2.94      1.06 o 
   8   3   8        4.83        8.55      1.59 o 
   9   3   8        1.69        3.76      1.74 o 
  -9   4   8        1.63        1.94      1.74 o 
  -8   4   8       15.39       16.24      2.25 o 
  -7   4   8       42.52       42.38      2.34 o 
  -6   4   8        5.48        6.10      1.19 o 
  -5   4   8       21.87       23.76      1.77 o 
  -4   4   8      658.55      665.89     26.62 o 
  -3   4   8      109.06      119.06      2.76 o 
  -2   4   8      441.30      488.02     13.12 o 
  -1   4   8      569.47      656.68     20.57 o 
   0   4   8        3.72        5.22      0.69 o 
   1   4   8      569.59      634.62     18.72 o 
   2   4   8      441.11      477.69      9.36 o 
   3   4   8      109.00      115.32      3.53 o 
   4   4   8      658.85      676.36      8.88 o 
   5   4   8       21.84       25.35      1.98 o 
   6   4   8        5.44        5.52      1.29 o 
   7   4   8       42.56       39.86      2.65 o 
   8   4   8       15.34       19.77      3.37 o 
  -8   5   8       49.12       48.80      2.77 o 
  -7   5   8       14.68       14.58      1.77 o 
  -6   5   8      212.11      202.02      4.81 o 
  -5   5   8      103.18       94.44      3.13 o 
  -4   5   8       61.61       60.13      2.03 o 
  -3   5   8      270.02      273.37      4.10 o 
  -2   5   8      656.02      749.04     16.13 o 
  -1   5   8      491.18      557.17     21.75 o 
   0   5   8        3.67        3.80      0.65 o 
   1   5   8      491.05      556.08     12.94 o 
   2   5   8      656.07      739.72      8.88 o 
   3   5   8      270.30      282.21      6.73 o 
   4   5   8       61.50       57.91      3.18 o 
   5   5   8      103.03       94.73      3.67 o 
   6   5   8      212.01      201.37      5.58 o 
   7   5   8       14.65       16.44      2.99 o 
   8   5   8       49.11       44.28      4.38 o 
  -8   6   8       95.30       94.11      3.85 o 
  -7   6   8       34.67       30.69      2.27 o 
  -6   6   8       28.35       28.09      2.24 o 
  -5   6   8      523.31      502.39     11.88 o 
  -4   6   8      380.91      367.87      5.06 o 
  -3   6   8       98.16       90.44      2.45 o 
  -2   6   8      236.54      214.78      6.99 o 
  -1   6   8      344.53      375.02     11.89 o 
   0   6   8      144.27      147.04      2.94 o 
   1   6   8      344.87      390.26     12.16 o 
   2   6   8      236.34      236.13      5.37 o 
   3   6   8       98.01       96.40      3.48 o 
   4   6   8      380.89      379.22      9.96 o 
   5   6   8      523.85      519.25     13.90 o 
   6   6   8       28.34       31.63      2.38 o 
   7   6   8       34.59       33.89      3.76 o 
   8   6   8       95.30      107.01      6.67 o 
  -8   7   8        1.67        2.68      1.15 o 
  -7   7   8       87.25       89.40      3.70 o 
  -6   7   8      168.60      155.42      4.57 o 
  -5   7   8       84.93       79.74      3.20 o 
  -4   7   8       76.43       68.96      2.43 o 
  -3   7   8      904.79      894.31      8.36 o 
  -2   7   8       14.90       12.97      1.19 o 
  -1   7   8       45.74       52.40      1.88 o 
   0   7   8     3269.65     3314.44    140.27 o 
   1   7   8       45.66       53.97      5.27 o 
   2   7   8       14.94       12.20      1.64 o 
   3   7   8      905.17      932.15     25.32 o 
   4   7   8       76.25       68.74      3.22 o 
   5   7   8       85.00       87.66      3.71 o 
   6   7   8      168.58      169.09      7.79 o 
   7   7   8       87.23      105.31      6.48 o 
  -7   8   8        4.35        3.52      1.13 o 
  -6   8   8       11.07       10.88      1.65 o 
  -5   8   8       67.31       67.91      3.03 o 
  -4   8   8       61.64       53.93      2.24 o 
  -3   8   8      324.27      314.41      4.90 o 
  -2   8   8     2143.20     2117.26     34.64 o 
  -1   8   8     1051.74     1092.54     19.99 o 
   0   8   8        0.12        1.03      0.85 o 
   1   8   8     1052.11     1049.31     43.01 o 
   2   8   8     2141.85     2189.12     78.73 o 
   3   8   8      324.13      312.74      6.63 o 
   4   8   8       61.55       59.41      5.16 o 
   5   8   8       67.26       72.19      5.20 o 
   6   8   8       11.11       13.45      2.95 o 
   7   8   8        4.37        1.28      1.47 o 
  -7   9   8        0.96        0.70      1.51 o 
  -6   9   8       29.23       29.91      3.08 o 
  -5   9   8        6.58        7.29      1.40 o 
  -4   9   8      162.92      157.13      3.97 o 
  -3   9   8       79.46       71.21      3.46 o 
  -2   9   8       65.27       68.26      2.90 o 
  -1   9   8       58.52       54.95      2.66 o 
   0   9   8     2211.67     2181.16     67.70 o 
   1   9   8       58.50       56.85      2.49 o 
   2   9   8       65.33       60.46      2.85 o 
   3   9   8       79.43       75.63      5.34 o 
   4   9   8      162.85      160.93      8.49 o 
   5   9   8        6.57        9.83      2.73 o 
   6   9   8       29.24       34.73      5.04 o 
   7   9   8        0.97        1.97      1.30 o 
  -6  10   8        0.25        2.17      1.28 o 
  -5  10   8       24.48       23.17      3.06 o 
  -4  10   8      297.95      282.62      6.14 o 
  -3  10   8       79.97       79.63      3.25 o 
  -2  10   8      132.62      111.76      3.74 o 
  -1  10   8      115.78      105.29      3.50 o 
   0  10   8        5.67        6.22      1.26 o 
   1  10   8      116.01      114.15      4.37 o 
   2  10   8      132.68      128.44      3.67 o 
   3  10   8       79.73       86.28      2.65 o 
   4  10   8      298.14      305.25     17.41 o 
   5  10   8       24.55       27.10      2.12 o 
   6  10   8        0.24        1.90      0.85 o 
  -6  11   8       88.63       87.15      4.86 o 
  -5  11   8       20.91       23.29      3.14 o 
  -4  11   8       10.03       13.89      1.81 o 
  -3  11   8       42.66       40.98      2.45 o 
  -2  11   8      403.84      405.43      7.38 o 
  -1  11   8       32.86       29.57      2.03 o 
   0  11   8       76.81       78.98      3.57 o 
   1  11   8       32.83       28.73      2.30 o 
   2  11   8      404.00      428.88     19.15 o 
   3  11   8       42.70       45.49      4.67 o 
   4  11   8       10.01       14.42      1.72 o 
   5  11   8       20.95       23.41      2.21 o 
   6  11   8       88.56       95.27      4.88 o 
  -5  12   8       90.68       82.59      4.67 o 
  -4  12   8       98.87       97.66      3.97 o 
  -3  12   8       22.06       23.19      2.22 o 
  -2  12   8       17.11       20.40      2.05 o 
  -1  12   8        7.46       10.94      1.48 o 
   0  12   8        0.03        1.35      1.20 o 
   1  12   8        7.44        9.81      1.67 o 
   2  12   8       17.08       22.72      3.68 o 
   3  12   8       22.06       23.03      3.72 o 
   4  12   8       98.89      105.71      6.61 o 
   5  12   8       90.71       84.76      4.44 o 
  -4  13   8       30.42       34.74      2.58 o 
  -3  13   8        9.94       12.01      1.74 o 
  -2  13   8       13.05       14.15      1.78 o 
  -1  13   8        1.16        1.87      0.73 o 
   0  13   8      167.67      183.42      6.16 o 
   1  13   8        1.18        4.49      1.22 o 
   2  13   8       13.09       15.16      3.10 o 
   3  13   8        9.92       15.32      3.18 o 
   4  13   8       30.33       40.44      4.50 o 
  -2  14   8      184.65      191.62      7.42 o 
  -1  14   8       11.25       13.07      1.67 o 
   0  14   8        9.88        8.57      1.67 o 
   1  14   8       11.33       10.16      2.83 o 
   2  14   8      184.41      199.45      9.77 o 
   1   0   9      896.38      882.70     22.12 o 
   2   0   9      119.46      113.44      3.73 o 
   3   0   9       23.03       26.49      0.89 o 
   4   0   9        0.97        0.75      0.39 o 
   5   0   9      192.60      192.37      9.35 o 
   6   0   9       60.26       57.07      2.52 o 
   7   0   9       10.92        8.19      1.37 o 
   8   0   9       18.16       23.50      2.12 o 
   9   0   9       15.74       17.10      1.98 o 
  -9   1   9        7.39        7.89      1.43 o 
  -8   1   9        1.67        2.14      0.81 o 
  -7   1   9       48.88       41.65      2.32 o 
  -6   1   9       57.42       51.54      2.02 o 
  -5   1   9       30.80       29.85      1.95 o 
  -4   1   9       13.21       14.99      1.11 o 
  -3   1   9      162.03      159.48      5.41 o 
  -2   1   9      773.91      842.74     28.44 o 
  -1   1   9      364.60      406.36     13.22 o 
   0   1   9        0.07        2.00      0.55 o 
   1   1   9      364.40      415.55      8.64 o 
   2   1   9      773.22      875.93     34.33 o 
   3   1   9      161.97      166.94      9.36 o 
   4   1   9       13.25       13.86      1.95 o 
   5   1   9       30.68       30.04      1.80 o 
   6   1   9       57.40       53.50      2.47 o 
   7   1   9       48.86       41.48      2.31 o 
   8   1   9        1.67        3.31      0.90 o 
   9   1   9        7.40        8.00      1.40 o 
  -9   2   9        3.53        2.46      1.04 o 
  -8   2   9        8.33        7.69      1.37 o 
  -7   2   9        5.68        7.63      1.58 o 
  -6   2   9        2.75        3.52      0.92 o 
  -5   2   9       14.25       15.65      1.40 o 
  -4   2   9      689.31      755.31     10.11 o 
  -3   2   9       90.36       90.75      2.83 o 
  -2   2   9      206.57      228.38      6.32 o 
  -1   2   9      326.59      368.92     15.20 o 
   0   2   9      384.31      493.13     16.58 o 
   1   2   9      326.68      382.20      3.51 o 
   2   2   9      206.42      240.64     14.44 o 
   3   2   9       90.36       92.33      2.10 o 
   4   2   9      689.30      691.61     19.83 o 
   5   2   9       14.26       16.70      1.86 o 
   6   2   9        2.73        3.11      1.01 o 
   7   2   9        5.66        5.97      1.31 o 
   8   2   9        8.32       10.34      1.71 o 
   9   2   9        3.54        7.06      2.37 o 
  -9   3   9       18.97       20.35      2.70 o 
  -8   3   9        8.99       12.34      1.98 o 
  -7   3   9        1.85        2.77      1.01 o 
  -6   3   9       33.02       33.46      1.97 o 
  -5   3   9       54.32       51.51      2.39 o 
  -4   3   9        8.45        8.79      0.91 o 
  -3   3   9       46.56       50.21      1.71 o 
  -2   3   9      564.02      712.49     26.41 o 
  -1   3   9      417.79      496.73     16.67 o 
   0   3   9      117.12      107.57      3.05 o 
   1   3   9      417.75      465.03      6.42 o 
   2   3   9      564.26      695.22      6.12 o 
   3   3   9       46.60       50.50      2.44 o 
   4   3   9        8.44        9.34      1.43 o 
   5   3   9       54.30       55.92      3.39 o 
   6   3   9       32.93       34.67      2.43 o 
   7   3   9        1.85        1.48      0.87 o 
   8   3   9        8.99       10.87      1.83 o 
   9   3   9       18.96       21.48      3.80 o 
  -8   4   9       17.87       20.39      2.54 o 
  -7   4   9       17.52       16.78      1.83 o 
  -6   4   9       53.70       48.85      2.44 o 
  -5   4   9      104.50       97.63      3.24 o 
  -4   4   9       14.33       13.11      1.13 o 
  -3   4   9      472.22      491.06      9.82 o 
  -2   4   9      105.65      114.06      3.95 o 
  -1   4   9       36.00       41.37      1.42 o 
   0   4   9      866.45     1134.73     35.60 o 
   1   4   9       35.98       40.23      1.12 o 
   2   4   9      105.42      107.71      4.54 o 
   3   4   9      472.13      483.30      7.37 o 
   4   4   9       14.35       13.59      1.67 o 
   5   4   9      104.47       93.41      3.72 o 
   6   4   9       53.68       53.45      2.96 o 
   7   4   9       17.43       19.53      2.23 o 
   8   4   9       17.89       20.43      3.57 o 
  -8   5   9       43.24       50.12      3.45 o 
  -7   5   9       23.29       25.12      2.23 o 
  -6   5   9       12.39       11.76      1.63 o 
  -5   5   9      118.38      114.08      3.51 o 
  -4   5   9       25.02       26.13      1.45 o 
  -3   5   9      239.16      226.64      4.78 o 
  -2   5   9       12.85       18.13      1.12 o 
  -1   5   9      148.08      169.98      5.81 o 
   0   5   9        0.38        0.65      1.06 o 
   1   5   9      148.15      169.50      2.87 o 
   2   5   9       12.82       18.65      1.67 o 
   3   5   9      239.24      232.54      5.32 o 
   4   5   9       25.14       30.10      2.12 o 
   5   5   9      118.22      114.40      4.17 o 
   6   5   9       12.42       14.47      1.94 o 
   7   5   9       23.30       30.67      2.52 o 
   8   5   9       43.19       49.09      4.58 o 
  -8   6   9        6.58       10.51      1.73 o 
  -7   6   9       15.29       17.44      2.01 o 
  -6   6   9       60.12       56.07      2.83 o 
  -5   6   9       74.05       70.70      2.99 o 
  -4   6   9       53.54       56.82      2.16 o 
  -3   6   9      543.78      555.00     11.11 o 
  -2   6   9      338.65      337.27      6.96 o 
  -1   6   9      101.82       99.85      2.35 o 
   0   6   9        0.07        0.23      0.46 o 
   1   6   9      101.96       99.24      4.75 o 
   2   6   9      339.18      333.14     12.70 o 
   3   6   9      543.11      556.43      8.42 o 
   4   6   9       53.35       53.91      2.93 o 
   5   6   9       74.13       77.56      3.52 o 
   6   6   9       60.03       59.68      3.21 o 
   7   6   9       15.24       18.53      3.22 o 
   8   6   9        6.58       13.14      2.87 o 
  -8   7   9       11.00       11.35      1.79 o 
  -7   7   9       46.28       48.45      2.85 o 
  -6   7   9       99.53       97.54      3.72 o 
  -5   7   9       61.02       60.67      2.40 o 
  -4   7   9      322.85      300.17      4.88 o 
  -3   7   9      277.47      254.12      5.10 o 
  -2   7   9      322.01      313.38      7.05 o 
  -1   7   9      475.16      482.80      8.20 o 
   0   7   9      130.53      132.73      3.10 o 
   1   7   9      474.94      493.24     14.75 o 
   2   7   9      321.25      319.58      6.48 o 
   3   7   9      277.66      257.80      5.98 o 
   4   7   9      322.90      317.32     10.95 o 
   5   7   9       60.96       59.75      3.19 o 
   6   7   9       99.50       94.41      6.01 o 
   7   7   9       46.26       53.39      4.73 o 
  -7   8   9        2.07        2.52      1.11 o 
  -6   8   9       19.67       22.25      2.21 o 
  -5   8   9        2.59        3.05      0.91 o 
  -4   8   9      490.38      472.77      6.35 o 
  -3   8   9      123.49      115.15      3.08 o 
  -2   8   9      211.94      193.58      3.76 o 
  -1   8   9      437.47      427.13      8.44 o 
   0   8   9       21.52       25.05      2.25 o 
   1   8   9      437.41      424.13     18.71 o 
   2   8   9      212.13      201.48      5.45 o 
   3   8   9      123.32      115.29      4.24 o 
   4   8   9      489.95      481.93      8.64 o 
   5   8   9        2.55        3.78      1.17 o 
   6   8   9       19.67       22.22      3.53 o 
   7   8   9        2.07        3.06      1.86 o 
  -7   9   9        0.23        1.89      1.36 o 
  -6   9   9       22.31       20.90      2.24 o 
  -5   9   9       43.50       42.06      2.17 o 
  -4   9   9        7.68        6.68      1.12 o 
  -3   9   9       32.61       29.18      1.76 o 
  -2   9   9      238.46      240.41      4.34 o 
  -1   9   9     1458.80     1465.99     30.07 o 
   0   9   9        5.88        4.84      1.49 o 
   1   9   9     1458.83     1507.24     74.64 o 
   2   9   9      238.37      226.19      6.34 o 
   3   9   9       32.58       32.58      2.45 o 
   4   9   9        7.70        6.86      2.07 o 
   5   9   9       43.49       45.44      4.26 o 
   6   9   9       22.28       21.50      4.54 o 
   7   9   9        0.23        0.19      1.36 o 
  -6  10   9       62.00       55.39      3.84 o 
  -5  10   9       15.28       17.05      2.51 o 
  -4  10   9        5.35        8.13      1.43 o 
  -3  10   9      284.25      263.54      5.81 o 
  -2  10   9       71.33       65.51      2.93 o 
  -1  10   9      223.78      221.16      8.70 o 
   0  10   9      151.95      153.16      5.15 o 
   1  10   9      223.52      222.18      6.67 o 
   2  10   9       71.19       68.62      2.75 o 
   3  10   9      284.13      279.36      8.11 o 
   4  10   9        5.34        8.34      1.33 o 
   5  10   9       15.28       16.60      3.03 o 
   6  10   9       61.94       57.92      3.01 o 
  -5  11   9       10.92       16.17      2.60 o 
  -4  11   9       38.40       39.78      2.60 o 
  -3  11   9      106.66      100.99      3.78 o 
  -2  11   9        8.47       10.56      1.56 o 
  -1  11   9        2.84        3.99      0.98 o 
   0  11   9       77.75       75.80      3.76 o 
   1  11   9        2.81        4.27      1.21 o 
   2  11   9        8.51        9.41      1.70 o 
   3  11   9      106.85      112.00      5.56 o 
   4  11   9       38.51       40.50      3.93 o 
   5  11   9       10.90       15.11      1.85 o 
   6  11   9       29.54       31.99      4.69 o 
  -5  12   9      103.68      101.80      5.19 o 
  -4  12   9       36.62       35.26      2.67 o 
  -3  12   9       11.13       14.08      1.81 o 
  -2  12   9       39.35       41.87      2.46 o 
  -1  12   9        0.28        1.04      0.71 o 
   0  12   9        4.60        7.64      1.51 o 
   1  12   9        0.29        1.86      0.96 o 
   2  12   9       39.49       47.99      3.08 o 
   3  12   9       11.10       16.48      3.30 o 
   4  12   9       36.73       40.87      3.03 o 
   5  12   9      103.90      103.76      4.04 o 
  -3  13   9       65.97       65.45      3.32 o 
  -2  13   9       10.38       11.43      1.61 o 
  -1  13   9        7.23        8.00      1.35 o 
   0  13   9        1.74        6.05      2.09 o 
   1  13   9        7.18        7.08      1.55 o 
   2  13   9       10.30        9.81      2.64 o 
   3  13   9       66.10       75.65      5.97 o 
  -2  14   9       21.56       25.13      3.04 o 
  -1  14   9       54.16       49.51      3.33 o 
   0  14   9       31.11       36.91      3.16 o 
   1  14   9       54.14       52.34      5.16 o 
   2  14   9       21.69       24.66      4.19 o 
   0   0  10      186.36      187.76      4.77 o 
   1   0  10      128.94      149.81      3.70 o 
   2   0  10      276.50      304.46     16.69 o 
   3   0  10     1282.50     1376.27     49.13 o 
   4   0  10      181.68      191.67      6.54 o 
   5   0  10      141.16      130.55      3.67 o 
   6   0  10        0.00        1.16      0.76 o 
   7   0  10       78.68       66.54      2.95 o 
   8   0  10       62.46       70.99      3.76 o 
   9   0  10        6.46        7.78      1.39 o 
  -9   1  10       14.85       13.24      1.82 o 
  -8   1  10        1.16        2.99      0.96 o 
  -7   1  10       26.66       24.03      2.09 o 
  -6   1  10      105.48       96.80      3.56 o 
  -5   1  10      326.66      321.09     12.98 o 
  -4   1  10        1.62        4.46      0.65 o 
  -3   1  10      277.67      300.52     10.67 o 
  -2   1  10     1029.25     1057.97     41.29 o 
  -1   1  10      655.54      711.25     26.48 o 
   0   1  10      115.21      132.89      2.48 o 
   1   1  10      656.03      728.03     12.71 o 
   2   1  10     1027.38     1103.03     41.86 o 
   3   1  10      277.68      316.99     13.55 o 
   4   1  10        1.65        2.70      0.65 o 
   5   1  10      326.63      304.27      5.41 o 
   6   1  10      105.27       99.73      4.35 o 
   7   1  10       26.68       24.32      2.09 o 
   8   1  10        1.18        2.91      0.87 o 
   9   1  10       14.83       16.90      2.37 o 
  -9   2  10        4.34        5.57      1.28 o 
  -8   2  10        0.04        2.36      0.84 o 
  -7   2  10       23.37       23.69      2.10 o 
  -6   2  10       15.88       16.36      1.82 o 
  -5   2  10       67.38       56.79      2.50 o 
  -4   2  10       88.44       93.14      4.27 o 
  -3   2  10      228.92      209.35      7.33 o 
  -2   2  10       73.76       69.84      3.15 o 
  -1   2  10      561.43      656.12     22.86 o 
   0   2  10        4.49        6.02      0.59 o 
   1   2  10      561.20      676.78      8.68 o 
   2   2  10       74.11       68.55      1.88 o 
   3   2  10      229.08      203.58      4.77 o 
   4   2  10       88.13       86.72      3.38 o 
   5   2  10       67.69       59.57      5.33 o 
   6   2  10       15.76       16.38      2.46 o 
   7   2  10       23.33       24.52      2.64 o 
   8   2  10        0.04        1.01      0.87 o 
   9   2  10        4.36        7.87      1.80 o 
  -8   3  10       11.81       13.74      2.17 o 
  -7   3  10       10.83       11.46      1.81 o 
  -6   3  10       27.70       28.54      1.88 o 
  -5   3  10       21.89       19.89      1.66 o 
  -4   3  10       26.45       26.44      1.31 o 
  -3   3  10       10.57       13.04      0.97 o 
  -2   3  10      119.51      122.71      4.35 o 
  -1   3  10      332.65      411.30     17.45 o 
   0   3  10     1153.42     1150.65     32.57 o 
   1   3  10      331.79      394.91      5.98 o 
   2   3  10      119.64      119.11      2.38 o 
   3   3  10       10.65       11.53      1.49 o 
   4   3  10       26.30       26.70      3.49 o 
   5   3  10       21.79       19.17      2.05 o 
   6   3  10       27.68       27.26      2.25 o 
   7   3  10       10.85       14.27      2.62 o 
   8   3  10       11.80       14.34      2.62 o 
  -8   4  10        9.21       12.76      3.02 o 
  -7   4  10      112.62      120.54      4.17 o 
  -6   4  10       68.36       69.60      2.89 o 
  -5   4  10       83.40       81.41      3.70 o 
  -4   4  10      137.20      129.15      2.86 o 
  -3   4  10       24.02       23.75      1.26 o 
  -2   4  10      284.68      309.54      9.68 o 
  -1   4  10      205.24      223.80      8.90 o 
   0   4  10      741.87      806.52     37.47 o 
   1   4  10      205.77      220.15      5.08 o 
   2   4  10      284.93      300.39      5.77 o 
   3   4  10       23.90       22.19      2.58 o 
   4   4  10      136.93      135.50      4.33 o 
   5   4  10       83.39       78.69      3.49 o 
   6   4  10       68.20       62.60      3.28 o 
   7   4  10      112.67      115.90      4.64 o 
   8   4  10        9.22       12.72      2.99 o 
  -8   5  10        3.46        4.65      1.45 o 
  -7   5  10       56.80       59.57      2.93 o 
  -6   5  10        6.84        9.06      1.45 o 
  -5   5  10      211.29      204.42      5.46 o 
  -4   5  10       78.01       70.34      2.57 o 
  -3   5  10      212.83      221.43      5.13 o 
  -2   5  10      486.78      476.71     16.66 o 
  -1   5  10       67.06       63.87      3.02 o 
   0   5  10       46.12       49.72      1.99 o 
   1   5  10       66.68       66.28      2.80 o 
   2   5  10      486.73      477.06      7.52 o 
   3   5  10      213.09      224.98      7.83 o 
   4   5  10       78.16       74.52      3.34 o 
   5   5  10      211.18      206.63      7.41 o 
   6   5  10        6.86        8.46      1.59 o 
   7   5  10       56.80       58.02      3.64 o 
   8   5  10        3.44        7.06      2.13 o 
  -8   6  10       17.48       19.19      2.23 o 
  -7   6  10        7.31        9.55      1.62 o 
  -6   6  10       10.85       11.65      1.71 o 
  -5   6  10      138.73      130.26      3.35 o 
  -4   6  10       96.85       82.73      2.56 o 
  -3   6  10      178.10      166.20      5.24 o 
  -2   6  10       75.70       67.11      2.12 o 
  -1   6  10       10.73        9.21      0.96 o 
   0   6  10       80.55       76.32      2.28 o 
   1   6  10       10.77        9.54      1.48 o 
   2   6  10       75.79       70.88      5.76 o 
   3   6  10      177.89      166.55      4.82 o 
   4   6  10       96.94       87.01      4.03 o 
   5   6  10      138.48      130.45      5.78 o 
   6   6  10       10.84       12.16      1.85 o 
   7   6  10        7.27       11.63      2.87 o 
   8   6  10       17.42       21.17      3.76 o 
  -7   7  10       27.81       28.17      2.50 o 
  -6   7  10       28.41       30.60      2.45 o 
  -5   7  10       44.03       43.88      2.10 o 
  -4   7  10        8.60       10.67      1.28 o 
  -3   7  10      392.64      381.85      6.46 o 
  -2   7  10      250.58      229.42      6.41 o 
  -1   7  10       83.97       80.27      2.32 o 
   0   7  10      333.15      340.26     15.68 o 
   1   7  10       84.04       81.86      3.45 o 
   2   7  10      250.47      239.26     13.14 o 
   3   7  10      392.55      380.49     10.90 o 
   4   7  10        8.53       11.75      1.82 o 
   5   7  10       43.85       47.35      2.94 o 
   6   7  10       28.27       34.16      3.88 o 
   7   7  10       27.84       32.03      3.76 o 
  -7   8  10        4.88        7.05      1.40 o 
  -6   8  10       20.80       20.29      2.16 o 
  -5   8  10       31.15       31.34      1.92 o 
  -4   8  10       66.93       67.20      2.53 o 
  -3   8  10       26.25       25.97      1.65 o 
  -2   8  10        1.63        1.85      0.77 o 
  -1   8  10       95.86       96.46      3.60 o 
   0   8  10        0.70        0.55      1.11 o 
   1   8  10       95.65      104.86      5.97 o 
   2   8  10        1.65        3.02      1.14 o 
   3   8  10       26.33       29.64      2.34 o 
   4   8  10       66.74       66.09      3.38 o 
   5   8  10       31.23       34.71      2.57 o 
   6   8  10       20.74       29.04      3.57 o 
   7   8  10        4.88        5.58      2.17 o 
  -7   9  10       12.50       14.50      1.94 o 
  -6   9  10        6.06        7.06      1.37 o 
  -5   9  10       18.46       20.46      1.80 o 
  -4   9  10       20.66       18.73      1.74 o 
  -3   9  10        5.64        5.85      1.04 o 
  -2   9  10       81.50       74.46      2.63 o 
  -1   9  10        1.33        0.74      0.78 o 
   0   9  10      275.48      263.13      7.00 o 
   1   9  10        1.31        0.78      2.09 o 
   2   9  10       81.67       79.92      3.70 o 
   3   9  10        5.70        4.90      1.25 o 
   4   9  10       20.59       19.05      2.22 o 
   5   9  10       18.43       22.95      3.64 o 
   6   9  10        6.05        9.96      2.48 o 
   7   9  10       12.52       15.30      2.33 o 
  -6  10  10        1.23       -0.09      1.49 o 
  -5  10  10       12.41       14.77      1.85 o 
  -4  10  10       10.94       11.52      1.63 o 
  -3  10  10      160.90      139.17      4.55 o 
  -2  10  10      117.37      113.20      6.71 o 
  -1  10  10        6.00        7.46      1.28 o 
   0  10  10      377.68      375.75     14.33 o 
   1  10  10        6.05        7.76      2.05 o 
   2  10  10      117.63      117.21      6.86 o 
   3  10  10      160.98      149.95      4.21 o 
   4  10  10       10.97       10.29      3.41 o 
   5  10  10       12.46       14.49      2.25 o 
   6  10  10        1.22        3.91      1.22 o 
  -5  11  10       61.40       59.58      3.21 o 
  -4  11  10       10.66        9.55      1.54 o 
  -3  11  10       30.22       29.06      2.20 o 
  -2  11  10       77.80       70.95      3.16 o 
  -1  11  10        6.09        8.54      1.36 o 
   0  11  10      106.61      101.39      4.44 o 
   1  11  10        6.14        6.35      1.44 o 
   2  11  10       77.90       69.84      3.69 o 
   3  11  10       30.32       33.82      2.70 o 
   4  11  10       10.64       13.86      2.08 o 
   5  11  10       61.33       64.69      3.94 o 
  -4  12  10       18.65       19.75      2.63 o 
  -3  12  10        0.57        0.75      0.98 o 
  -2  12  10        6.78        7.77      1.34 o 
  -1  12  10       18.47       22.37      2.70 o 
   0  12  10       18.38       12.96      1.95 o 
   1  12  10       18.56       22.62      2.60 o 
   2  12  10        6.79        8.59      1.58 o 
   3  12  10        0.56        1.67      1.51 o 
   4  12  10       18.58       22.29      4.03 o 
  -3  13  10        7.02       10.81      1.98 o 
  -2  13  10        1.29        0.78      1.96 o 
  -1  13  10        6.17        7.49      2.03 o 
   0  13  10       71.01       70.15      3.95 o 
   1  13  10        6.13        8.74      1.71 o 
   2  13  10        1.28        2.60      1.55 o 
   3  13  10        7.03       15.39      3.33 o 
  -1  14  10       15.87       15.59      3.41 o 
   0  14  10        0.29        1.32      1.16 o 
   1  14  10       15.89       14.31      3.33 o 
   1   0  11      690.54      767.39     21.26 o 
   2   0  11        0.93        0.79      0.31 o 
   3   0  11       88.99       96.84      4.35 o 
   4   0  11      105.82      102.19      3.60 o 
   5   0  11       13.21       12.94      1.48 o 
   6   0  11      119.09      104.96      3.53 o 
   7   0  11        6.16        7.37      1.23 o 
   8   0  11        3.60        6.39      2.16 o 
  -8   1  11       13.50       14.09      1.74 o 
  -7   1  11       35.94       29.98      2.07 o 
  -6   1  11       54.83       51.72      2.88 o 
  -5   1  11       36.90       32.90      1.62 o 
  -4   1  11      137.74      132.61      6.77 o 
  -3   1  11      169.62      178.68      6.64 o 
  -2   1  11       32.69       29.63      1.24 o 
  -1   1  11      562.96      629.81     23.25 o 
   0   1  11        1.61        3.11      0.47 o 
   1   1  11      562.91      639.24     10.91 o 
   2   1  11       32.64       31.78      2.14 o 
   3   1  11      169.73      173.68      9.81 o 
   4   1  11      137.61      127.36      4.17 o 
   5   1  11       36.83       34.69      2.44 o 
   6   1  11       55.02       53.21      3.35 o 
   7   1  11       36.07       34.89      2.49 o 
   8   1  11       13.51       17.16      2.36 o 
  -8   2  11       36.27       33.48      2.48 o 
  -7   2  11       13.51       13.82      1.71 o 
  -6   2  11       37.99       39.43      1.89 o 
  -5   2  11        2.32        2.39      0.63 o 
  -4   2  11       23.25       23.92      1.19 o 
  -3   2  11      115.75      126.65      4.62 o 
  -2   2  11       88.80       85.99      3.22 o 
  -1   2  11       21.87       19.08      0.84 o 
   0   2  11      781.55      835.57     21.32 o 
   1   2  11       21.81       20.34      1.13 o 
   2   2  11       88.95       83.54      2.18 o 
   3   2  11      115.41      110.77      3.67 o 
   4   2  11       23.22       22.58      1.87 o 
   5   2  11        2.35        2.24      2.15 o 
   6   2  11       38.04       35.91      2.58 o 
   7   2  11       13.48       14.29      2.11 o 
   8   2  11       36.33       40.74      3.00 o 
  -8   3  11       23.50       24.84      2.39 o 
  -7   3  11        0.41        1.96      1.12 o 
  -6   3  11       39.19       39.09      1.89 o 
  -5   3  11       30.92       29.60      1.83 o 
  -4   3  11       34.74       35.22      2.23 o 
  -3   3  11       67.32       66.15      3.63 o 
  -2   3  11      202.86      205.21      8.76 o 
  -1   3  11      483.80      508.92     19.14 o 
   0   3  11       70.77       74.38      3.49 o 
   1   3  11      483.71      523.45      8.36 o 
   2   3  11      202.89      201.92      8.37 o 
   3   3  11       67.47       61.29      3.33 o 
   4   3  11       34.88       35.01      2.29 o 
   5   3  11       30.92       26.70      2.29 o 
   6   3  11       39.15       36.44      2.64 o 
   7   3  11        0.42        2.24      1.06 o 
   8   3  11       23.50       32.93      2.83 o 
  -8   4  11        1.07        1.65      1.16 o 
  -7   4  11       99.90      101.86      6.63 o 
  -6   4  11       44.09       44.74      2.42 o 
  -5   4  11       18.07       18.64      1.91 o 
  -4   4  11       10.58       10.63      1.09 o 
  -3   4  11       52.10       58.01      2.42 o 
  -2   4  11       51.17       45.21      2.48 o 
  -1   4  11      163.71      163.44      7.37 o 
   0   4  11        0.77        0.63      0.24 o 
   1   4  11      163.09      157.48      3.32 o 
   2   4  11       51.11       39.42      2.93 o 
   3   4  11       52.08       49.36      2.66 o 
   4   4  11       10.63       11.34      1.68 o 
   5   4  11       18.20       23.02      2.29 o 
   6   4  11       44.15       43.67      2.82 o 
   7   4  11       99.89      102.03      4.46 o 
   8   4  11        1.07        4.03      1.23 o 
  -8   5  11        1.28        3.21      1.31 o 
  -7   5  11       81.16       84.76      4.34 o 
  -6   5  11        8.88        9.35      1.51 o 
  -5   5  11        2.71        5.44      0.97 o 
  -4   5  11      147.65      148.44      3.28 o 
  -3   5  11       26.39       25.19      1.39 o 
  -2   5  11       83.75       74.00      2.44 o 
  -1   5  11        9.01        6.97      0.84 o 
   0   5  11       18.72       16.47      1.15 o 
   1   5  11        8.91        8.06      1.38 o 
   2   5  11       83.37       77.69      3.24 o 
   3   5  11       26.55       27.42      2.05 o 
   4   5  11      147.29      147.10      4.74 o 
   5   5  11        2.67        5.64      1.36 o 
   6   5  11        8.85        8.60      1.60 o 
   7   5  11       81.15       83.08      4.73 o 
   8   5  11        1.27        1.67      1.78 o 
  -8   6  11        6.83        6.84      1.67 o 
  -7   6  11       14.95       18.87      2.12 o 
  -6   6  11        0.06       -0.12      0.87 o 
  -5   6  11      177.14      177.12      3.91 o 
  -4   6  11       31.23       27.92      1.64 o 
  -3   6  11      315.05      300.31      5.46 o 
  -2   6  11      124.21      120.95      2.84 o 
  -1   6  11      358.00      349.37     11.00 o 
   0   6  11      134.20      113.25      3.16 o 
   1   6  11      358.35      352.77      6.80 o 
   2   6  11      123.90      118.72      4.10 o 
   3   6  11      314.55      296.31      6.86 o 
   4   6  11       31.18       30.80      2.77 o 
   5   6  11      177.06      183.22      6.69 o 
   6   6  11        0.06        1.83      0.85 o 
   7   6  11       15.01       20.39      3.68 o 
   8   6  11        6.85        6.32      2.21 o 
  -7   7  11       12.92       14.20      1.95 o 
  -6   7  11       19.35       16.93      1.98 o 
  -5   7  11        9.83        8.69      1.22 o 
  -4   7  11        4.48        5.82      1.04 o 
  -3   7  11       61.39       54.98      2.16 o 
  -2   7  11       75.14       67.19      3.30 o 
  -1   7  11      425.82      410.45      8.65 o 
   0   7  11       70.32       75.23      3.40 o 
   1   7  11      425.55      425.23     12.99 o 
   2   7  11       75.12       69.79      3.61 o 
   3   7  11       61.45       58.67      3.09 o 
   4   7  11        4.54        7.58      1.52 o 
   5   7  11        9.70        7.45      1.52 o 
   6   7  11       19.35       18.24      2.26 o 
   7   7  11       12.91       13.73      3.18 o 
  -7   8  11       15.36       18.80      2.22 o 
  -6   8  11        9.86       10.75      1.63 o 
  -5   8  11       43.65       43.54      2.17 o 
  -4   8  11       24.91       28.14      1.78 o 
  -3   8  11       23.20       24.28      1.67 o 
  -2   8  11        4.32        4.49      0.89 o 
  -1   8  11      263.64      246.52      5.10 o 
   0   8  11      327.98      320.46     18.94 o 
   1   8  11      263.43      248.26      8.80 o 
   2   8  11        4.32        3.34      1.24 o 
   3   8  11       23.26       24.77      2.29 o 
   4   8  11       24.87       28.90      2.45 o 
   5   8  11       43.70       46.18      3.30 o 
   6   8  11        9.88       15.00      3.06 o 
   7   8  11       15.39       16.98      3.45 o 
  -6   9  11        7.31       10.13      1.58 o 
  -5   9  11       44.94       49.09      2.35 o 
  -4   9  11        3.12        3.22      0.88 o 
  -3   9  11        2.61        3.43      0.89 o 
  -2   9  11      124.48      119.46      3.20 o 
  -1   9  11      182.05      175.28      4.52 o 
   0   9  11       52.96       45.73      2.93 o 
   1   9  11      182.05      170.82      8.32 o 
   2   9  11      124.10      124.27      4.68 o 
   3   9  11        2.63        4.25      1.20 o 
   4   9  11        3.10        3.71      1.20 o 
   5   9  11       44.88       53.23      4.73 o 
   6   9  11        7.30       10.43      2.75 o 
  -6  10  11        9.71       16.96      2.95 o 
  -5  10  11        1.04        2.99      0.94 o 
  -4  10  11       24.62       25.71      1.97 o 
  -3  10  11       91.98       90.63      3.70 o 
  -2  10  11       65.17       60.74      2.87 o 
  -1  10  11        9.20       10.24      1.50 o 
   0  10  11        0.27        0.35      0.90 o 
   1  10  11        9.11       10.77      1.79 o 
   2  10  11       65.17       64.53      3.52 o 
   3  10  11       92.05       99.01      4.34 o 
   4  10  11       24.58       25.70      2.52 o 
   5  10  11        1.04        1.80      1.30 o 
   6  10  11        9.65       16.67      2.41 o 
  -5  11  11        4.30        3.99      1.26 o 
  -4  11  11      102.98      101.44      4.02 o 
  -3  11  11       21.97       22.17      2.21 o 
  -2  11  11       17.02       18.72      1.97 o 
  -1  11  11       27.82       30.14      2.15 o 
   0  11  11       10.84       11.92      1.96 o 
   1  11  11       27.94       31.63      2.50 o 
   2  11  11       17.00       22.97      2.32 o 
   3  11  11       21.95       26.33      2.44 o 
   4  11  11      102.72      112.53      4.92 o 
   5  11  11        4.30        5.61      1.23 o 
  -4  12  11       19.45       21.01      2.32 o 
  -3  12  11       33.80       32.08      2.67 o 
  -2  12  11       52.38       46.15      2.70 o 
  -1  12  11        1.54        2.64      0.83 o 
   0  12  11        5.31        6.17      1.47 o 
   1  12  11        1.53        2.38      0.98 o 
   2  12  11       52.26       54.27      3.36 o 
   3  12  11       33.80       35.28      4.07 o 
   4  12  11       19.48       25.74      4.23 o 
  -3  13  11        6.48        4.88      1.42 o 
  -2  13  11       14.69       15.71      1.98 o 
  -1  13  11        3.09        5.84      1.52 o 
   0  13  11        5.93        5.00      1.38 o 
   1  13  11        3.13        6.99      1.57 o 
   2  13  11       14.75       14.89      3.26 o 
   3  13  11        6.46        4.11      2.05 o 
   0   0  12      391.26      375.02     10.31 o 
   1   0  12       32.66       33.01      1.22 o 
   2   0  12        2.98        6.17      1.43 o 
   3   0  12       21.26       20.15      1.37 o 
   4   0  12      425.27      405.65     17.69 o 
   5   0  12        0.00        1.42      0.71 o 
   6   0  12       31.82       27.85      2.04 o 
   7   0  12       11.44       13.88      1.69 o 
   8   0  12       10.00       13.81      1.81 o 
  -8   1  12        6.37        7.51      1.36 o 
  -7   1  12        6.54        8.30      1.37 o 
  -6   1  12       54.42       48.88      2.54 o 
  -5   1  12       45.99       42.64      1.82 o 
  -4   1  12      132.66      124.15      4.95 o 
  -3   1  12       13.59       16.08      1.01 o 
  -2   1  12       21.20       24.02      1.57 o 
  -1   1  12      157.30      166.79      6.96 o 
   0   1  12      295.40      289.10      5.26 o 
   1   1  12      157.54      173.16      2.62 o 
   2   1  12       21.10       21.90      1.30 o 
   3   1  12       13.49       14.59      1.20 o 
   4   1  12      132.70      118.32      4.15 o 
   5   1  12       46.10       39.95      2.67 o 
   6   1  12       54.60       55.81      3.25 o 
   7   1  12        6.55        8.54      1.71 o 
   8   1  12        6.35        6.32      1.47 o 
  -8   2  12        7.20        6.18      1.27 o 
  -7   2  12        0.75        0.69      0.95 o 
  -6   2  12        0.23        0.77      0.70 o 
  -5   2  12       65.78       67.92      3.47 o 
  -4   2  12       14.39       15.34      1.10 o 
  -3   2  12      188.91      172.04      8.66 o 
  -2   2  12      123.26      124.48      5.19 o 
  -1   2  12       94.77      102.61      2.50 o 
   0   2  12        3.73        3.67      0.59 o 
   1   2  12       94.71      106.60      2.99 o 
   2   2  12      123.09      126.57      2.80 o 
   3   2  12      189.22      169.11      4.67 o 
   4   2  12       14.44       15.44      2.05 o 
   5   2  12       65.98       67.00      3.36 o 
   6   2  12        0.23        1.73      0.94 o 
   7   2  12        0.75        0.76      0.96 o 
   8   2  12        7.19        6.22      1.52 o 
  -8   3  12       10.06       12.44      1.77 o 
  -7   3  12       21.65       20.13      2.03 o 
  -6   3  12       32.39       30.71      2.16 o 
  -5   3  12       38.64       35.59      2.60 o 
  -4   3  12       50.67       47.25      1.97 o 
  -3   3  12      158.29      138.63      4.04 o 
  -2   3  12      229.18      226.65      9.52 o 
  -1   3  12       36.69       37.64      2.00 o 
   0   3  12      217.04      194.90      6.83 o 
   1   3  12       36.86       37.23      1.58 o 
   2   3  12      229.58      217.50      7.79 o 
   3   3  12      158.52      143.08      4.71 o 
   4   3  12       50.52       47.36      5.18 o 
   5   3  12       38.64       35.57      2.51 o 
   6   3  12       32.40       32.12      2.54 o 
   7   3  12       21.69       24.50      2.62 o 
   8   3  12       10.11       13.76      2.15 o 
  -8   4  12       16.89       18.59      2.62 o 
  -7   4  12       36.92       37.42      2.35 o 
  -6   4  12       63.44       62.45      2.86 o 
  -5   4  12        3.76        3.99      1.07 o 
  -4   4  12      126.20      114.83      4.47 o 
  -3   4  12       38.88       34.63      1.55 o 
  -2   4  12       57.79       63.13      2.44 o 
  -1   4  12       12.83       12.10      0.78 o 
   0   4  12      262.32      269.87      7.78 o 
   1   4  12       12.73       11.57      1.05 o 
   2   4  12       57.72       61.68      2.88 o 
   3   4  12       38.75       32.67      2.25 o 
   4   4  12      126.41      110.86      4.16 o 
   5   4  12        3.73        3.30      1.10 o 
   6   4  12       63.54       60.40      3.42 o 
   7   4  12       36.96       39.51      2.95 o 
   8   4  12       16.85       20.46      4.17 o 
  -8   5  12        3.81        6.75      1.77 o 
  -7   5  12        9.95       12.58      2.70 o 
  -6   5  12       17.07       19.68      2.00 o 
  -5   5  12      244.10      224.76      5.10 o 
  -4   5  12       59.82       55.17      2.12 o 
  -3   5  12       18.57       16.57      1.32 o 
  -2   5  12       37.44       35.56      1.58 o 
  -1   5  12      154.61      159.31      3.86 o 
   0   5  12       15.18       17.41      1.31 o 
   1   5  12      154.56      161.80      7.15 o 
   2   5  12       37.36       38.86      2.43 o 
   3   5  12       18.60       17.05      1.96 o 
   4   5  12       60.03       62.15      3.25 o 
   5   5  12      244.34      231.19      6.35 o 
   6   5  12       16.99       21.08      2.41 o 
   7   5  12        9.93       16.02      2.23 o 
   8   5  12        3.81        6.55      2.44 o 
  -7   6  12       19.44       20.10      2.17 o 
  -6   6  12       29.82       29.34      2.28 o 
  -5   6  12       24.54       24.11      1.93 o 
  -4   6  12      120.45      106.87      2.97 o 
  -3   6  12      141.03      130.35      3.90 o 
  -2   6  12       62.55       62.07      4.23 o 
  -1   6  12        9.16       11.61      1.29 o 
   0   6  12        1.87        2.51      0.95 o 
   1   6  12        9.16       14.53      1.84 o 
   2   6  12       62.87       59.29      3.07 o 
   3   6  12      141.30      125.57      4.45 o 
   4   6  12      120.41      115.43      4.42 o 
   5   6  12       24.47       25.36      2.37 o 
   6   6  12       29.80       32.15      2.58 o 
   7   6  12       19.48       26.34      2.72 o 
  -7   7  12        9.71       10.45      1.67 o 
  -6   7  12       39.12       44.67      2.69 o 
  -5   7  12       15.89       18.50      1.65 o 
  -4   7  12       37.23       33.03      1.83 o 
  -3   7  12       38.78       33.92      1.81 o 
  -2   7  12      150.46      133.28      4.14 o 
  -1   7  12      178.92      162.67      3.83 o 
   0   7  12        5.09        8.01      1.52 o 
   1   7  12      178.88      171.38      9.87 o 
   2   7  12      150.58      135.22      7.54 o 
   3   7  12       38.57       36.25      2.50 o 
   4   7  12       37.18       32.85      2.50 o 
   5   7  12       15.86       19.31      2.32 o 
   6   7  12       39.06       47.33      3.12 o 
   7   7  12        9.71       12.41      2.71 o 
  -7   8  12        4.72        7.25      1.57 o 
  -6   8  12       26.42       30.78      2.43 o 
  -5   8  12        6.86        7.62      1.16 o 
  -4   8  12       37.66       36.30      1.94 o 
  -3   8  12       25.86       26.01      1.72 o 
  -2   8  12       17.74       16.72      1.46 o 
  -1   8  12       48.96       47.06      2.37 o 
   0   8  12       20.41       18.53      2.20 o 
   1   8  12       49.04       53.12      3.22 o 
   2   8  12       17.69       17.64      2.15 o 
   3   8  12       25.82       31.18      2.47 o 
   4   8  12       37.54       35.96      2.61 o 
   5   8  12        6.87        9.21      1.92 o 
   6   8  12       26.36       29.93      4.34 o 
   7   8  12        4.73        7.37      2.56 o 
  -6   9  12       13.61       12.91      1.86 o 
  -5   9  12       12.21       14.85      1.59 o 
  -4   9  12       45.07       42.40      2.28 o 
  -3   9  12       10.79       12.65      1.37 o 
  -2   9  12       58.52       57.93      2.74 o 
  -1   9  12        7.13        8.04      1.33 o 
   0   9  12        9.45        8.32      1.65 o 
   1   9  12        7.12        8.32      1.68 o 
   2   9  12       58.49       61.15      3.37 o 
   3   9  12       10.78        9.20      1.62 o 
   4   9  12       45.07       47.90      3.07 o 
   5   9  12       12.24       17.27      2.23 o 
   6   9  12       13.58       18.61      3.53 o 
  -5  10  12        8.65       10.81      1.43 o 
  -4  10  12       22.98       22.57      1.90 o 
  -3  10  12       13.40       15.66      1.87 o 
  -2  10  12       54.59       54.30      3.19 o 
  -1  10  12       11.05        8.76      1.69 o 
   0  10  12       55.43       56.09      3.33 o 
   1  10  12       10.94       10.61      1.79 o 
   2  10  12       54.68       63.28      3.52 o 
   3  10  12       13.39       17.77      2.29 o 
   4  10  12       22.97       26.55      2.69 o 
   5  10  12        8.62       15.86      3.33 o 
  -5  11  12        9.17       12.04      2.36 o 
  -4  11  12       10.72       10.61      1.70 o 
  -3  11  12       13.65       18.14      2.03 o 
  -2  11  12        7.71        6.88      1.28 o 
  -1  11  12        4.87        5.77      1.48 o 
   0  11  12        0.30        2.05      1.07 o 
   1  11  12        4.87        6.41      1.52 o 
   2  11  12        7.72        6.52      1.47 o 
   3  11  12       13.65       22.55      2.55 o 
   4  11  12       10.65       14.32      2.15 o 
   5  11  12        9.26       10.44      2.05 o 
  -3  12  12        6.01        4.54      1.17 o 
  -2  12  12       14.86       18.48      2.05 o 
  -1  12  12       11.91       15.17      2.30 o 
   0  12  12        5.59        8.77      1.71 o 
   1  12  12       11.93       19.56      2.50 o 
   2  12  12       14.75       19.76      2.49 o 
   3  12  12        6.03        7.17      2.29 o 
  -2  13  12        7.94        8.26      1.41 o 
  -1  13  12        7.01        5.95      1.55 o 
   0  13  12       13.13       23.08      2.85 o 
   1  13  12        7.01        8.42      1.64 o 
   2  13  12        7.98       10.83      1.84 o 
   1   0  13      287.21      292.37      8.04 o 
   2   0  13       84.14       85.45      6.29 o 
   3   0  13      451.08      439.95     18.62 o 
   4   0  13       77.85       66.10      6.24 o 
   5   0  13        9.20        9.12      1.34 o 
   6   0  13      211.10      203.11      5.10 o 
   7   0  13        4.32        4.19      1.07 o 
   8   0  13        2.00        4.31      1.15 o 
  -8   1  13       17.61       19.25      2.16 o 
  -7   1  13       13.42       13.91      1.77 o 
  -6   1  13       12.82       14.63      1.73 o 
  -5   1  13      136.25      123.39      6.46 o 
  -4   1  13       78.66       78.42      4.73 o 
  -3   1  13       54.50       54.43      1.90 o 
  -2   1  13       72.77       79.68      4.45 o 
  -1   1  13      543.06      559.33     16.79 o 
   0   1  13        1.93        1.11      0.42 o 
   1   1  13      542.47      566.05     13.48 o 
   2   1  13       72.82       79.03      2.53 o 
   3   1  13       54.39       52.34      3.24 o 
   4   1  13       78.47       81.30      3.80 o 
   5   1  13      136.41      119.03      5.49 o 
   6   1  13       12.82       12.96      2.00 o 
   7   1  13       13.38       12.69      2.01 o 
   8   1  13       17.57       18.16      2.56 o 
  -8   2  13       23.16       28.11      2.41 o 
  -7   2  13       54.55       56.65      3.99 o 
  -6   2  13       41.38       40.33      2.36 o 
  -5   2  13        7.06        9.66      1.18 o 
  -4   2  13      267.36      250.01      8.76 o 
  -3   2  13       11.49       13.15      1.04 o 
  -2   2  13       16.65       17.96      1.00 o 
  -1   2  13       79.08       77.88      3.02 o 
   0   2  13       84.99       77.32      4.18 o 
   1   2  13       79.01       78.54      2.34 o 
   2   2  13       16.52       16.43      1.28 o 
   3   2  13       11.46       12.95      1.72 o 
   4   2  13      266.32      251.06      6.21 o 
   5   2  13        7.00        6.68      1.45 o 
   6   2  13       41.38       41.74      4.32 o 
   7   2  13       54.61       55.16      3.48 o 
   8   2  13       23.21       28.14      5.43 o 
  -8   3  13       94.76       90.33      3.93 o 
  -7   3  13        6.62        8.52      1.45 o 
  -6   3  13       48.78       45.69      2.17 o 
  -5   3  13        6.85        7.69      0.98 o 
  -4   3  13       20.90       23.71      1.56 o 
  -3   3  13       49.62       48.76      2.11 o 
  -2   3  13      127.59      115.57      4.50 o 
  -1   3  13      142.73      133.18      3.31 o 
   0   3  13       67.85       61.61      2.13 o 
   1   3  13      143.22      138.03      3.08 o 
   2   3  13      127.83      118.99      5.87 o 
   3   3  13       49.67       46.31      2.67 o 
   4   3  13       20.90       24.63      2.26 o 
   5   3  13        6.88        9.58      1.71 o 
   6   3  13       48.57       53.09      3.23 o 
   7   3  13        6.62        8.07      1.66 o 
   8   3  13       94.77      102.96      4.89 o 
  -8   4  13       57.69       52.63      3.63 o 
  -7   4  13       10.99       13.40      2.25 o 
  -6   4  13      134.14      132.45      3.56 o 
  -5   4  13        0.77        1.35      0.72 o 
  -4   4  13        7.22        5.83      1.16 o 
  -3   4  13       95.68       93.22      3.57 o 
  -2   4  13       80.96       84.81      3.39 o 
  -1   4  13       67.58       60.38      1.87 o 
   0   4  13        0.18       -0.19      0.48 o 
   1   4  13       67.86       64.60      2.97 o 
   2   4  13       80.70       86.77      3.51 o 
   3   4  13       95.69       95.79      3.84 o 
   4   4  13        7.20        6.14      1.38 o 
   5   4  13        0.76        2.09      0.97 o 
   6   4  13      134.02      127.11      5.04 o 
   7   4  13       11.00       14.73      2.19 o 
   8   4  13       57.67       61.09      3.84 o 
  -7   5  13        3.12        4.68      1.20 o 
  -6   5  13       41.47       45.36      2.54 o 
  -5   5  13       47.13       45.10      2.48 o 
  -4   5  13        0.83        1.17      0.65 o 
  -3   5  13       39.45       36.95      1.72 o 
  -2   5  13       13.78       14.49      1.23 o 
  -1   5  13       25.43       24.01      1.08 o 
   0   5  13      270.11      257.46      5.27 o 
   1   5  13       25.39       26.95      2.07 o 
   2   5  13       13.79       13.43      1.78 o 
   3   5  13       39.36       38.88      2.58 o 
   4   5  13        0.83        2.41      1.00 o 
   5   5  13       47.05       45.58      3.00 o 
   6   5  13       41.51       40.65      2.89 o 
   7   5  13        3.11        4.06      1.20 o 
  -7   6  13        6.99        7.91      1.50 o 
  -6   6  13       15.09       17.64      1.99 o 
  -5   6  13       12.97       15.91      1.80 o 
  -4   6  13       26.40       30.42      1.72 o 
  -3   6  13       23.98       20.56      1.49 o 
  -2   6  13       12.59       11.47      1.20 o 
  -1   6  13      134.79      132.51      5.38 o 
   0   6  13      106.63       99.72      6.11 o 
   1   6  13      134.83      125.80      4.39 o 
   2   6  13       12.53       11.67      1.80 o 
   3   6  13       23.84       24.27      2.39 o 
   4   6  13       26.43       30.08      2.87 o 
   5   6  13       12.90       16.04      2.22 o 
   6   6  13       15.12       16.77      2.29 o 
   7   6  13        6.98        7.96      1.62 o 
  -7   7  13        1.06        2.92      1.11 o 
  -6   7  13       12.37       13.54      1.80 o 
  -5   7  13       31.40       32.29      1.87 o 
  -4   7  13       73.13       69.37      2.56 o 
  -3   7  13        3.40        3.68      0.89 o 
  -2   7  13       51.44       48.22      2.02 o 
  -1   7  13       52.75       50.16      2.99 o 
   0   7  13      246.06      232.66      6.67 o 
   1   7  13       52.50       48.35      2.89 o 
   2   7  13       51.49       50.93      2.98 o 
   3   7  13        3.41        6.11      1.43 o 
   4   7  13       73.00       70.56      4.01 o 
   5   7  13       31.37       34.72      2.68 o 
   6   7  13       12.37       15.73      2.48 o 
   7   7  13        1.03        0.04      1.71 o 
  -6   8  13        1.80        2.85      1.12 o 
  -5   8  13       25.39       24.71      1.85 o 
  -4   8  13       27.09       27.67      1.82 o 
  -3   8  13       11.14       10.74      1.30 o 
  -2   8  13       28.55       28.78      1.72 o 
  -1   8  13       16.84       17.47      2.18 o 
   0   8  13       79.62       69.40      5.49 o 
   1   8  13       16.93       16.34      2.11 o 
   2   8  13       28.50       33.70      2.57 o 
   3   8  13       11.16       11.58      1.86 o 
   4   8  13       27.02       29.83      2.60 o 
   5   8  13       25.47       27.75      2.56 o 
   6   8  13        1.80        3.35      1.21 o 
  -6   9  13       10.24       12.62      1.87 o 
  -5   9  13        3.32        4.78      1.02 o 
  -4   9  13       24.97       27.85      1.95 o 
  -3   9  13       27.16       27.28      1.85 o 
  -2   9  13       42.08       41.68      2.40 o 
  -1   9  13       53.17       54.00      3.28 o 
   0   9  13        4.48        6.19      2.02 o 
   1   9  13       53.22       52.73      4.17 o 
   2   9  13       42.11       40.34      2.84 o 
   3   9  13       27.22       31.75      2.55 o 
   4   9  13       24.96       29.02      4.03 o 
   5   9  13        3.33        6.08      1.32 o 
   6   9  13       10.25       14.46      3.30 o 
  -5  10  13       49.82       52.87      2.59 o 
  -4  10  13        7.20       11.99      1.47 o 
  -3  10  13        7.59       11.86      1.70 o 
  -2  10  13       84.58       85.93      4.74 o 
  -1  10  13        2.77        3.49      1.21 o 
   0  10  13       19.35       21.84      2.52 o 
   1  10  13        2.77        3.73      1.21 o 
   2  10  13       84.55       88.17      4.26 o 
   3  10  13        7.66       12.01      1.87 o 
   4  10  13        7.20       11.98      2.79 o 
   5  10  13       49.89       61.07      5.47 o 
  -4  11  13       32.42       32.40      2.59 o 
  -3  11  13        7.47        8.64      1.54 o 
  -2  11  13        9.40       12.91      1.68 o 
  -1  11  13        6.10        7.18      1.52 o 
   0  11  13       11.45       12.97      2.06 o 
   1  11  13        6.14        6.34      1.48 o 
   2  11  13        9.39       13.54      2.04 o 
   3  11  13        7.54       11.50      1.85 o 
   4  11  13       32.46       36.33      4.30 o 
  -3  12  13       10.14       12.22      1.73 o 
  -2  12  13        6.89        7.73      1.48 o 
  -1  12  13        2.92        6.45      1.60 o 
   0  12  13        5.17        7.03      1.56 o 
   1  12  13        2.93        3.82      1.25 o 
   2  12  13        6.85       12.20      1.95 o 
   3  12  13       10.20       13.77      2.11 o 
  -1  13  13       13.42       18.69      3.57 o 
   0  13  13        0.13        0.62      0.94 o 
   1  13  13       13.45       13.69      2.79 o 
   0   0  14     3085.13     2980.08     54.67 o 
   1   0  14      100.71       86.73      2.27 o 
   2   0  14       63.24       59.81      2.34 o 
   3   0  14      656.59      626.02     22.81 o 
   4   0  14      209.26      211.84      5.85 o 
   5   0  14      113.75      101.86      4.67 o 
   6   0  14        1.23        2.37      1.12 o 
   7   0  14        0.03       -0.89      0.89 o 
   8   0  14        0.14        2.25      1.22 o 
  -8   1  14       13.94       14.04      1.85 o 
  -7   1  14        7.74       10.05      1.48 o 
  -6   1  14        9.40        8.73      1.45 o 
  -5   1  14       96.92       86.05      3.27 o 
  -4   1  14      151.76      135.82      3.67 o 
  -3   1  14       43.80       43.61      2.08 o 
  -2   1  14     1383.41     1341.35     71.61 o 
  -1   1  14      399.06      382.89     15.28 o 
   0   1  14      357.74      390.83      7.92 o 
   1   1  14      398.61      372.41     10.35 o 
   2   1  14     1383.43     1383.91     37.24 o 
   3   1  14       43.78       40.09      2.59 o 
   4   1  14      151.96      139.86      9.75 o 
   5   1  14       97.08       86.73      4.04 o 
   6   1  14        9.35       11.37      1.90 o 
   7   1  14        7.74        9.49      1.78 o 
   8   1  14       13.95       19.84      2.63 o 
  -8   2  14        0.49        2.21      1.00 o 
  -7   2  14       68.01       63.17      4.96 o 
  -6   2  14       87.80       85.58      3.61 o 
  -5   2  14       75.08       71.31      3.45 o 
  -4   2  14      123.03      121.66      4.20 o 
  -3   2  14       26.17       25.82      1.47 o 
  -2   2  14      157.30      134.08      7.22 o 
  -1   2  14      261.35      264.09      7.57 o 
   0   2  14      431.37      419.73     12.87 o 
   1   2  14      261.29      259.64      4.37 o 
   2   2  14      157.05      136.84      4.36 o 
   3   2  14       26.01       24.20      2.19 o 
   4   2  14      123.07      113.20      4.37 o 
   5   2  14       75.00       75.74      3.80 o 
   6   2  14       87.86       88.89      4.58 o 
   7   2  14       68.06       63.13      3.76 o 
   8   2  14        0.49        3.57      1.37 o 
  -7   3  14       71.75       73.31      3.42 o 
  -6   3  14       21.99       20.92      2.13 o 
  -5   3  14       21.36       22.98      2.03 o 
  -4   3  14      334.99      305.34     10.04 o 
  -3   3  14      143.44      139.40      4.80 o 
  -2   3  14       36.12       32.88      1.90 o 
  -1   3  14      231.85      199.44      9.75 o 
   0   3  14       56.36       67.95      2.66 o 
   1   3  14      231.78      202.26      3.86 o 
   2   3  14       36.39       32.01      2.29 o 
   3   3  14      143.38      140.36      4.67 o 
   4   3  14      335.12      298.26      7.03 o 
   5   3  14       21.40       23.09      2.51 o 
   6   3  14       21.94       22.95      2.57 o 
   7   3  14       71.72       84.27      4.35 o 
  -7   4  14       21.56       19.61      2.18 o 
  -6   4  14      154.58      144.43      7.26 o 
  -5   4  14       82.24       74.21      2.99 o 
  -4   4  14       60.64       52.60      2.35 o 
  -3   4  14       78.42       75.45      2.67 o 
  -2   4  14       36.94       28.24      1.30 o 
  -1   4  14       30.11       27.09      1.14 o 
   0   4  14        2.12        4.26      0.87 o 
   1   4  14       30.11       32.11      3.41 o 
   2   4  14       37.02       32.27      2.40 o 
   3   4  14       78.37       75.57      3.54 o 
   4   4  14       60.72       58.92      3.24 o 
   5   4  14       82.14       72.76      3.77 o 
   6   4  14      154.57      147.72      5.52 o 
   7   4  14       21.52       25.42      2.82 o 
  -7   5  14        2.53        3.93      1.19 o 
  -6   5  14       12.69       11.73      1.43 o 
  -5   5  14       17.04       18.98      1.91 o 
  -4   5  14      222.79      205.23      4.86 o 
  -3   5  14        2.64        3.40      0.84 o 
  -2   5  14       95.36       67.83      2.73 o 
  -1   5  14       46.00       40.98      2.12 o 
   0   5  14       40.13       43.62      2.60 o 
   1   5  14       45.85       41.65      2.60 o 
   2   5  14       95.26       74.58      3.48 o 
   3   5  14        2.62        2.32      1.08 o 
   4   5  14      222.53      198.56      9.32 o 
   5   5  14       17.04       17.39      2.23 o 
   6   5  14       12.72       13.66      2.09 o 
   7   5  14        2.53        4.71      1.34 o 
  -7   6  14        2.08        5.61      1.62 o 
  -6   6  14       14.87       16.47      1.96 o 
  -5   6  14        1.66        2.73      1.05 o 
  -4   6  14        8.90        8.49      1.14 o 
  -3   6  14      165.67      146.55      3.47 o 
  -2   6  14      273.99      261.53      7.30 o 
  -1   6  14       99.40       83.53      3.09 o 
   0   6  14      403.72      340.01     10.47 o 
   1   6  14       99.62       88.73      3.84 o 
   2   6  14      273.66      263.82     18.80 o 
   3   6  14      165.76      145.49      5.07 o 
   4   6  14        8.85        8.76      1.63 o 
   5   6  14        1.65        4.18      1.43 o 
   6   6  14       14.82       16.82      2.27 o 
   7   6  14        2.08        2.02      1.42 o 
  -6   7  14       10.05       12.28      1.75 o 
  -5   7  14       38.02       42.28      2.54 o 
  -4   7  14       18.49       19.94      1.66 o 
  -3   7  14       89.66       83.96      2.76 o 
  -2   7  14       99.85       86.79      2.71 o 
  -1   7  14      255.84      237.94      7.29 o 
   0   7  14       86.42       93.67      5.12 o 
   1   7  14      255.38      237.55     12.54 o 
   2   7  14       99.79       86.58      4.26 o 
   3   7  14       89.42       83.44      3.98 o 
   4   7  14       18.42       18.85      2.36 o 
   5   7  14       38.01       40.34      2.92 o 
   6   7  14       10.09       13.21      2.04 o 
  -6   8  14       11.56       12.78      1.88 o 
  -5   8  14       15.66       20.05      1.79 o 
  -4   8  14       29.82       28.04      1.83 o 
  -3   8  14      178.42      177.20      5.27 o 
  -2   8  14       65.54       59.45      3.54 o 
  -1   8  14       56.92       54.94      3.28 o 
   0   8  14        6.51        5.29      1.37 o 
   1   8  14       56.89       49.05      4.30 o 
   2   8  14       65.46       64.83      3.56 o 
   3   8  14      178.01      171.11      5.77 o 
   4   8  14       29.92       26.61      2.71 o 
   5   8  14       15.58       19.43      3.41 o 
   6   8  14       11.55       14.44      2.37 o 
  -5   9  14       11.92       12.93      1.53 o 
  -4   9  14        3.73        3.49      0.92 o 
  -3   9  14       43.06       40.14      2.18 o 
  -2   9  14       22.02       24.28      2.07 o 
  -1   9  14       40.67       40.50      3.08 o 
   0   9  14       95.51      100.34      4.44 o 
   1   9  14       40.69       42.36      2.97 o 
   2   9  14       22.07       26.30      2.50 o 
   3   9  14       43.02       38.64      2.89 o 
   4   9  14        3.72        4.18      1.21 o 
   5   9  14       11.89       17.01      2.33 o 
  -5  10  14       29.51       40.64      2.41 o 
  -4  10  14       15.43       19.11      1.81 o 
  -3  10  14        2.77        4.97      1.23 o 
  -2  10  14        5.51        9.33      1.45 o 
  -1  10  14       18.91       20.96      2.54 o 
   0  10  14       19.39       29.42      2.55 o 
   1  10  14       19.08       22.89      2.60 o 
   2  10  14        5.53        9.92      1.85 o 
   3  10  14        2.78        3.98      1.23 o 
   4  10  14       15.49       18.45      2.42 o 
   5  10  14       29.45       41.87      4.58 o 
  -4  11  14       25.45       34.32      2.82 o 
  -3  11  14       58.99       64.38      3.89 o 
  -2  11  14       11.54       15.40      2.33 o 
  -1  11  14       15.25       19.62      2.58 o 
   0  11  14       20.94       17.88      2.44 o 
   1  11  14       15.19       19.77      2.50 o 
   2  11  14       11.62       14.98      2.23 o 
   3  11  14       58.88       72.41      4.04 o 
   4  11  14       25.42       34.68      3.05 o 
  -2  12  14       30.32       38.37      5.29 o 
  -1  12  14       82.71       89.43      4.67 o 
   0  12  14       16.01       18.93      2.67 o 
   1  12  14       82.62       87.29      4.59 o 
   2  12  14       30.24       40.83      3.12 o 
   1   0  15      641.43      643.42     18.75 o 
   2   0  15      372.96      385.68      7.46 o 
   3   0  15        2.04        1.96      1.18 o 
   4   0  15      616.10      557.30      9.61 o 
   5   0  15       10.06       10.73      1.89 o 
   6   0  15        5.95        7.83      1.66 o 
   7   0  15        0.04        1.80      1.06 o 
  -7   1  15       22.15       20.88      2.22 o 
  -6   1  15      133.05      128.22      4.27 o 
  -5   1  15       54.63       48.67      2.57 o 
  -4   1  15       79.48       73.70      4.58 o 
  -3   1  15     1002.03      923.93     31.19 o 
  -2   1  15      835.81      800.35     24.49 o 
  -1   1  15      568.12      552.90     24.34 o 
   0   1  15      308.34      312.45      8.74 o 
   1   1  15      568.05      522.41     20.00 o 
   2   1  15      835.49      810.60     15.71 o 
   3   1  15     1002.16      940.30     23.53 o 
   4   1  15       79.47       74.73      3.67 o 
   5   1  15       54.49       52.95      3.26 o 
   6   1  15      133.09      124.89      5.10 o 
   7   1  15       22.13       22.59      2.77 o 
  -7   2  15       23.86       23.28      2.34 o 
  -6   2  15       43.05       41.42      2.48 o 
  -5   2  15      214.56      185.51      7.23 o 
  -4   2  15      536.26      526.41     23.71 o 
  -3   2  15       11.41       10.57      1.18 o 
  -2   2  15      328.08      306.07     13.51 o 
  -1   2  15      999.44      957.09     30.74 o 
   0   2  15        0.67        1.89      0.56 o 
   1   2  15      999.75      955.90     20.27 o 
   2   2  15      327.86      294.18     12.91 o 
   3   2  15       11.51       12.06      1.86 o 
   4   2  15      536.79      507.99      9.32 o 
   5   2  15      214.53      197.37     10.62 o 
   6   2  15       42.99       44.36      3.12 o 
   7   2  15       23.80       25.55      2.93 o 
  -7   3  15        2.71        3.78      1.12 o 
  -6   3  15      223.57      215.20      5.58 o 
  -5   3  15       15.51       18.15      2.07 o 
  -4   3  15       36.81       39.59      1.72 o 
  -3   3  15      119.20      100.85      2.76 o 
  -2   3  15       59.09       59.54      1.77 o 
  -1   3  15       22.28       19.14      1.20 o 
   0   3  15      884.23      789.82     25.78 o 
   1   3  15       22.27       20.24      2.06 o 
   2   3  15       59.11       57.20      3.04 o 
   3   3  15      119.03       99.99      4.11 o 
   4   3  15       36.85       36.55      2.74 o 
   5   3  15       15.52       17.05      2.26 o 
   6   3  15      223.54      228.77      6.97 o 
   7   3  15        2.71        4.29      1.41 o 
  -7   4  15       34.87       31.92      2.59 o 
  -6   4  15       27.55       31.51      1.93 o 
  -5   4  15      114.68       97.19      3.89 o 
  -4   4  15      104.51       91.72      2.77 o 
  -3   4  15       14.92       16.42      1.38 o 
  -2   4  15      371.76      316.42      7.69 o 
  -1   4  15      363.26      304.66     11.91 o 
   0   4  15        9.03        9.28      1.19 o 
   1   4  15      362.97      321.76     15.20 o 
   2   4  15      371.72      318.29     19.85 o 
   3   4  15       14.83       16.73      2.13 o 
   4   4  15      104.46      103.32      4.40 o 
   5   4  15      114.88      102.98      6.82 o 
   6   4  15       27.63       26.61      2.83 o 
   7   4  15       34.93       38.35      3.03 o 
  -7   5  15       15.18       15.10      1.95 o 
  -6   5  15        4.78        5.19      0.93 o 
  -5   5  15       12.49       15.64      1.38 o 
  -4   5  15      112.20      107.57      4.57 o 
  -3   5  15      295.08      256.93      9.38 o 
  -2   5  15       95.35       85.97      2.57 o 
  -1   5  15      130.86      121.97      3.42 o 
   0   5  15      410.41      329.80     22.60 o 
   1   5  15      130.74      122.49      4.45 o 
   2   5  15       95.45       91.22      7.41 o 
   3   5  15      295.12      258.10      6.74 o 
   4   5  15      112.10      107.74      4.56 o 
   5   5  15       12.51       18.55      2.40 o 
   6   5  15        4.78        4.18      1.53 o 
   7   5  15       15.19       14.19      2.23 o 
  -6   6  15        0.67        1.22      0.90 o 
  -5   6  15        4.34        4.58      1.14 o 
  -4   6  15       34.72       35.15      2.27 o 
  -3   6  15       10.21       16.85      1.64 o 
  -2   6  15      179.95      145.35      5.51 o 
  -1   6  15      139.44      139.53     10.27 o 
   0   6  15      112.94       98.77      4.14 o 
   1   6  15      139.71      129.09     13.30 o 
   2   6  15      179.69      143.42      8.92 o 
   3   6  15       10.26       18.72      2.29 o 
   4   6  15       34.64       38.19      2.81 o 
   5   6  15        4.33        3.90      1.28 o 
   6   6  15        0.67        2.15      1.05 o 
  -6   7  15       10.05       14.70      1.84 o 
  -5   7  15       18.45       22.28      2.24 o 
  -4   7  15        1.18        2.17      0.78 o 
  -3   7  15       13.62       15.41      1.48 o 
  -2   7  15       75.54       63.18      2.73 o 
  -1   7  15       68.83       64.21      3.47 o 
   0   7  15        6.40        9.60      1.75 o 
   1   7  15       68.98       62.95      4.98 o 
   2   7  15       75.60       63.89      3.50 o 
   3   7  15       13.69       14.51      2.05 o 
   4   7  15        1.18        1.88      0.98 o 
   5   7  15       18.46       21.54      2.62 o 
   6   7  15       10.04       12.35      2.09 o 
  -6   8  15        4.67        7.15      1.52 o 
  -5   8  15       12.45       14.44      1.88 o 
  -4   8  15       49.62       46.47      2.23 o 
  -3   8  15        0.61        1.10      0.73 o 
  -2   8  15       83.46       84.70      4.08 o 
  -1   8  15       62.27       61.77      5.16 o 
   0   8  15        8.36       12.31      1.93 o 
   1   8  15       62.12       63.29      3.56 o 
   2   8  15       83.26       77.32      4.32 o 
   3   8  15        0.62        2.88      1.05 o 
   4   8  15       49.70       50.99      3.32 o 
   5   8  15       12.45       16.52      2.36 o 
   6   8  15        4.67        6.74      1.61 o 
  -5   9  15       17.03       23.26      1.98 o 
  -4   9  15       20.97       22.67      1.91 o 
  -3   9  15       10.51       15.75      1.87 o 
  -2   9  15        3.10        5.04      1.42 o 
  -1   9  15        8.26        7.11      1.51 o 
   0   9  15       35.75       38.13      2.84 o 
   1   9  15        8.35        8.88      1.82 o 
   2   9  15        3.15        5.46      1.35 o 
   3   9  15       10.49       14.73      2.15 o 
   4   9  15       20.94       21.99      2.65 o 
   5   9  15       17.04       23.99      2.88 o 
  -4  10  15       24.34       27.02      2.46 o 
  -3  10  15        5.62        5.08      1.17 o 
  -2  10  15       18.11       24.22      2.82 o 
  -1  10  15       14.00       16.75      3.70 o 
   0  10  15       23.70       26.13      2.78 o 
   1  10  15       14.12       23.46      2.70 o 
   2  10  15       18.11       26.66      2.86 o 
   3  10  15        5.61        7.96      1.62 o 
   4  10  15       24.40       28.90      3.07 o 
  -3  11  15       36.78       43.47      4.00 o 
  -2  11  15        3.09        5.07      1.55 o 
  -1  11  15       17.26       20.35      3.20 o 
   0  11  15      103.86      124.71      5.40 o 
   1  11  15       17.24       21.51      2.80 o 
   2  11  15        3.09        7.68      1.54 o 
   3  11  15       36.72       40.27      3.14 o 
  -1  12  15       26.89       33.80      3.11 o 
   0  12  15       43.23       51.50      3.65 o 
   1  12  15       26.86       37.63      3.06 o 
   0   0  16     4746.28     4993.70    204.74 o 
   1   0  16       86.27       73.16      2.66 o 
   2   0  16      279.40      261.86     10.34 o 
   3   0  16      312.74      261.91      6.51 o 
   4   0  16      117.40      115.52      4.67 o 
   5   0  16       28.11       21.81      2.60 o 
   6   0  16       62.70       61.99      3.74 o 
   7   0  16       16.24       19.81      2.76 o 
  -7   1  16       17.69       20.32      2.65 o 
  -6   1  16        4.51        6.98      2.15 o 
  -5   1  16      270.40      235.95      6.85 o 
  -4   1  16       38.70       36.87      4.17 o 
  -3   1  16       72.83       65.94      2.68 o 
  -2   1  16     1151.37     1167.41     36.47 o 
  -1   1  16      180.03      169.92      5.47 o 
   0   1  16      173.57      161.16      6.07 o 
   1   1  16      179.88      165.20      3.82 o 
   2   1  16     1151.16     1131.22     30.88 o 
   3   1  16       72.75       63.93      3.41 o 
   4   1  16       38.81       36.50      2.76 o 
   5   1  16      270.34      244.36      6.96 o 
   6   1  16        4.48        5.16      1.37 o 
   7   1  16       17.69       17.98      2.51 o 
  -7   2  16       42.42       38.94      2.61 o 
  -6   2  16       85.84       79.56      3.51 o 
  -5   2  16       71.97       66.73      3.04 o 
  -4   2  16       92.39       86.37      3.25 o 
  -3   2  16      289.13      259.47      8.99 o 
  -2   2  16      305.01      276.41      5.04 o 
  -1   2  16      447.14      424.21     12.39 o 
   0   2  16      224.84      219.75      9.25 o 
   1   2  16      447.81      418.59      7.95 o 
   2   2  16      305.62      278.21     10.60 o 
   3   2  16      289.24      255.41     15.92 o 
   4   2  16       92.26       88.46      4.08 o 
   5   2  16       72.06       64.25      5.02 o 
   6   2  16       85.87       84.72      4.35 o 
   7   2  16       42.47       43.04      3.32 o 
  -7   3  16       23.77       27.69      2.58 o 
  -6   3  16        2.95        4.54      1.13 o 
  -5   3  16       42.38       39.73      2.93 o 
  -4   3  16      233.58      204.84      4.19 o 
  -3   3  16       90.07       77.70      2.70 o 
  -2   3  16       38.20       39.73      2.78 o 
  -1   3  16      405.56      362.68      9.80 o 
   0   3  16       10.50        7.62      1.17 o 
   1   3  16      405.33      364.89     16.21 o 
   2   3  16       38.19       36.28      2.62 o 
   3   3  16       90.33       76.99      6.96 o 
   4   3  16      233.63      213.30      7.23 o 
   5   3  16       42.39       38.20      2.87 o 
   6   3  16        2.94        3.98      1.86 o 
   7   3  16       23.73       25.88      3.03 o 
  -7   4  16       20.60       19.52      2.16 o 
  -6   4  16        9.24        9.02      1.44 o 
  -5   4  16       14.54       15.35      1.39 o 
  -4   4  16       68.79       62.79      2.61 o 
  -3   4  16      124.50      103.41      3.05 o 
  -2   4  16      270.60      230.17      6.58 o 
  -1   4  16       93.54       78.65      2.77 o 
   0   4  16      131.32      115.74      9.19 o 
   1   4  16       93.69       81.45      5.37 o 
   2   4  16      270.64      229.22     12.29 o 
   3   4  16      124.52      110.30      4.85 o 
   4   4  16       68.73       51.57      3.25 o 
   5   4  16       14.45       13.06      2.07 o 
   6   4  16        9.21        8.87      1.78 o 
   7   4  16       20.60       21.59      3.14 o 
  -6   5  16        6.44        7.95      1.19 o 
  -5   5  16       44.57       35.12      1.75 o 
  -4   5  16        0.36        1.36      0.62 o 
  -3   5  16       33.06       30.77      1.47 o 
  -2   5  16      325.12      267.80     11.19 o 
  -1   5  16       50.69       41.83      3.59 o 
   0   5  16       55.02       59.91      3.21 o 
   1   5  16       50.85       40.62      2.77 o 
   2   5  16      324.80      266.69     10.04 o 
   3   5  16       33.10       30.63      2.54 o 
   4   5  16        0.36        1.03      0.91 o 
   5   5  16       44.69       36.81      2.85 o 
   6   5  16        6.39        8.42      1.77 o 
  -6   6  16       17.66       20.45      1.68 o 
  -5   6  16        8.81        9.36      1.15 o 
  -4   6  16       20.22       19.26      1.47 o 
  -3   6  16       14.42       13.50      1.16 o 
  -2   6  16       28.52       31.99      1.98 o 
  -1   6  16       54.96       52.67      5.27 o 
   0   6  16      576.05      476.41     14.52 o 
   1   6  16       54.87       48.66      3.07 o 
   2   6  16       28.49       34.21      2.59 o 
   3   6  16       14.41       10.58      2.71 o 
   4   6  16       20.16       17.61      3.61 o 
   5   6  16        8.79        8.57      1.78 o 
   6   6  16       17.67       22.49      2.75 o 
  -6   7  16        0.97        1.95      1.21 o 
  -5   7  16       36.64       41.74      2.59 o 
  -4   7  16       21.36       18.84      2.00 o 
  -3   7  16        6.29        6.99      1.10 o 
  -2   7  16       50.36       38.97      2.79 o 
  -1   7  16       38.69       34.50      2.63 o 
   0   7  16       16.90       20.14      4.17 o 
   1   7  16       38.66       34.63      2.60 o 
   2   7  16       50.27       36.81      2.77 o 
   3   7  16        6.32        5.04      1.40 o 
   4   7  16       21.41       20.31      2.47 o 
   5   7  16       36.68       41.61      3.10 o 
   6   7  16        0.97        2.57      1.25 o 
  -5   8  16       19.13       21.45      2.28 o 
  -4   8  16        6.32        6.67      1.16 o 
  -3   8  16       60.80       70.00      2.70 o 
  -2   8  16        4.55        6.70      1.47 o 
  -1   8  16       11.16       11.41      1.91 o 
   0   8  16        0.00        1.56      0.93 o 
   1   8  16       11.23       11.77      2.69 o 
   2   8  16        4.59        6.83      1.56 o 
   3   8  16       61.00       69.00      6.71 o 
   4   8  16        6.27        9.59      1.84 o 
   5   8  16       19.20       24.66      2.90 o 
  -4   9  16        0.54        2.40      0.86 o 
  -3   9  16        3.18        7.09      1.41 o 
  -2   9  16        4.07        7.24      1.67 o 
  -1   9  16       33.13       36.60      2.85 o 
   0   9  16       32.11       27.34      2.85 o 
   1   9  16       33.29       38.01      2.84 o 
   2   9  16        4.07        6.83      1.69 o 
   3   9  16        3.16        5.43      1.48 o 
   4   9  16        0.56        1.78      1.10 o 
  -4  10  16       11.29       15.14      2.39 o 
  -3  10  16       50.76       58.98      3.15 o 
  -2  10  16        9.50       15.02      2.32 o 
  -1  10  16       44.21       47.71      3.33 o 
   0  10  16       26.68       29.10      3.00 o 
   1  10  16       44.22       48.83      3.37 o 
   2  10  16        9.51       13.72      2.27 o 
   3  10  16       50.82       61.17      4.28 o 
   4  10  16       11.33       20.36      3.53 o 
  -2  11  16        0.32        3.14      1.20 o 
  -1  11  16       13.58       18.76      2.64 o 
   0  11  16       12.41       21.20      2.76 o 
   1  11  16       13.46       18.91      2.66 o 
   2  11  16        0.31        2.43      1.06 o 
   1   0  17      201.40      186.83      4.16 o 
   2   0  17        6.43        7.72      1.23 o 
   3   0  17       33.00       31.37      2.52 o 
   4   0  17        0.01       -0.11      1.59 o 
   5   0  17       42.06       38.75      2.99 o 
   6   0  17       19.14       20.32      2.60 o 
   7   0  17       14.38       14.41      2.39 o 
  -7   1  17       10.06       10.55      1.90 o 
  -6   1  17        1.31        1.90      1.17 o 
  -5   1  17        1.51        2.33      1.15 o 
  -4   1  17       68.39       60.35      3.41 o 
  -3   1  17      130.74      123.38      5.78 o 
  -2   1  17       25.00       27.63      1.80 o 
  -1   1  17       59.42       55.03      4.40 o 
   0   1  17      125.59      116.47      3.73 o 
   1   1  17       59.35       57.47      2.41 o 
   2   1  17       25.12       32.52      3.02 o 
   3   1  17      130.95      114.63      7.97 o 
   4   1  17       68.46       59.56      3.47 o 
   5   1  17        1.50        1.40      0.85 o 
   6   1  17        1.30        2.35      1.15 o 
   7   1  17       10.01       10.94      1.99 o 
  -7   2  17        2.91        2.34      1.25 o 
  -6   2  17       10.74       11.59      1.95 o 
  -5   2  17        6.51        7.67      2.56 o 
  -4   2  17       23.88       23.00      2.52 o 
  -3   2  17       26.43       27.06      1.88 o 
  -2   2  17       49.82       48.62      2.32 o 
  -1   2  17      426.04      400.66      6.87 o 
   0   2  17       13.52       16.85      1.55 o 
   1   2  17      426.14      413.91     25.67 o 
   2   2  17       49.86       45.13      2.88 o 
   3   2  17       26.36       28.13      2.45 o 
   4   2  17       23.86       22.88      2.66 o 
   5   2  17        6.54        7.46      1.55 o 
   6   2  17       10.75       15.95      2.39 o 
   7   2  17        2.92        4.67      1.67 o 
  -6   3  17       39.14       36.47      2.81 o 
  -5   3  17       11.76       14.57      1.77 o 
  -4   3  17       89.44       89.45      2.86 o 
  -3   3  17       76.46       73.68      2.91 o 
  -2   3  17       19.67       23.22      1.76 o 
  -1   3  17       22.29       20.82      1.93 o 
   0   3  17        7.06        7.09      1.17 o 
   1   3  17       22.30       23.13      2.20 o 
   2   3  17       19.72       22.13      2.33 o 
   3   3  17       76.52       71.18      3.70 o 
   4   3  17       89.54       88.73      4.21 o 
   5   3  17       11.82       13.19      2.10 o 
   6   3  17       39.11       34.40      2.97 o 
  -6   4  17        8.47       13.49      1.83 o 
  -5   4  17       17.48       14.92      1.52 o 
  -4   4  17        6.80        9.33      1.19 o 
  -3   4  17      162.20      148.68      6.51 o 
  -2   4  17        6.07        7.29      1.24 o 
  -1   4  17       37.42       33.16      1.95 o 
   0   4  17        2.29        4.97      1.80 o 
   1   4  17       37.37       31.37      2.45 o 
   2   4  17        6.03        3.88      1.30 o 
   3   4  17      162.31      145.78      5.24 o 
   4   4  17        6.84        8.70      1.69 o 
   5   4  17       17.44       17.02      2.40 o 
   6   4  17        8.48       12.46      1.98 o 
  -6   5  17       12.66       16.35      1.73 o 
  -5   5  17       58.77       55.38      2.27 o 
  -4   5  17       33.57       31.50      1.83 o 
  -3   5  17       30.87       23.46      1.53 o 
  -2   5  17        8.72        9.36      1.31 o 
  -1   5  17       28.84       28.76      2.38 o 
   0   5  17      118.63       98.71      5.20 o 
   1   5  17       28.92       27.52      2.58 o 
   2   5  17        8.72        9.08      1.71 o 
   3   5  17       30.80       25.42      4.15 o 
   4   5  17       33.51       32.03      3.86 o 
   5   5  17       58.82       51.68      3.43 o 
   6   5  17       12.66       13.54      2.23 o 
  -6   6  17       10.95       12.17      1.50 o 
  -5   6  17        3.44        5.47      0.94 o 
  -4   6  17       23.54       23.45      1.64 o 
  -3   6  17       13.59       13.15      1.44 o 
  -2   6  17       18.71       16.84      1.73 o 
  -1   6  17       26.01       27.90      2.68 o 
   0   6  17       23.88       26.03      2.99 o 
   1   6  17       25.92       22.31      2.47 o 
   2   6  17       18.84       17.45      2.28 o 
   3   6  17       13.66       10.15      1.90 o 
   4   6  17       23.50       22.79      3.41 o 
   5   6  17        3.44        5.10      1.34 o 
   6   6  17       10.98       11.36      2.08 o 
  -5   7  17       28.12       35.33      1.90 o 
  -4   7  17       18.32       18.20      1.69 o 
  -3   7  17       15.72       19.24      1.91 o 
  -2   7  17       62.02       54.58      5.25 o 
  -1   7  17        3.72        1.97      1.08 o 
   0   7  17       29.03       24.58      2.59 o 
   1   7  17        3.70        2.38      1.01 o 
   2   7  17       62.08       48.76      4.28 o 
   3   7  17       15.75       14.80      2.22 o 
   4   7  17       18.37       16.85      2.30 o 
   5   7  17       28.23       35.05      2.98 o 
  -5   8  17        6.25        6.96      1.24 o 
  -4   8  17        8.02        8.00      1.49 o 
  -3   8  17       29.11       30.11      2.99 o 
  -2   8  17        7.23        8.74      1.80 o 
  -1   8  17       41.81       43.65      4.94 o 
   0   8  17       12.93       10.29      1.85 o 
   1   8  17       41.77       42.44      3.06 o 
   2   8  17        7.18        7.01      1.88 o 
   3   8  17       29.13       28.14      2.96 o 
   4   8  17        7.98        8.01      1.72 o 
   5   8  17        6.23        8.26      2.48 o 
  -4   9  17       56.71       63.10      3.56 o 
  -3   9  17       30.36       35.42      4.42 o 
  -2   9  17        4.47        7.79      2.13 o 
  -1   9  17       63.96       72.41      4.10 o 
   0   9  17        0.48        2.15      0.99 o 
   1   9  17       63.95       72.42      4.07 o 
   2   9  17        4.46       10.55      2.95 o 
   3   9  17       30.42       35.03      3.00 o 
   4   9  17       56.83       59.43      3.89 o 
  -3  10  17       25.40       30.07      2.90 o 
  -2  10  17       31.80       35.76      3.20 o 
  -1  10  17        2.30        5.61      1.56 o 
   0  10  17        0.11        1.06      1.61 o 
   1  10  17        2.31        4.55      1.41 o 
   2  10  17       31.99       37.36      3.08 o 
   3  10  17       25.36       32.33      3.16 o 
  -1  11  17        4.87        8.62      1.75 o 
   0  11  17       15.08       31.00      3.27 o 
   1  11  17        4.88        8.14      2.40 o 
   0   0  18       44.35       38.27      3.68 o 
   1   0  18       67.05       61.92      2.56 o 
   2   0  18      117.75      108.90      4.30 o 
   3   0  18       93.36       86.17      3.97 o 
   4   0  18        6.03        6.71      1.63 o 
   5   0  18        0.03        1.85      1.02 o 
   6   0  18       18.65       23.11      2.87 o 
  -6   1  18        5.91        8.17      1.84 o 
  -5   1  18        4.73        5.02      1.38 o 
  -4   1  18       81.97       72.78      3.81 o 
  -3   1  18       95.07       93.78      4.07 o 
  -2   1  18        0.15        1.58      0.75 o 
  -1   1  18      265.83      251.30      8.51 o 
   0   1  18        0.41        2.25      0.84 o 
   1   1  18      265.76      256.58      6.04 o 
   2   1  18        0.14        0.85      0.97 o 
   3   1  18       95.07       86.59      4.00 o 
   4   1  18       81.82       74.88      3.88 o 
   5   1  18        4.69        5.35      2.81 o 
   6   1  18        5.93        8.28      1.73 o 
  -6   2  18        1.44        2.41      1.26 o 
  -5   2  18       64.40       57.11      5.97 o 
  -4   2  18        5.63        7.84      1.58 o 
  -3   2  18       77.36       75.33      2.97 o 
  -2   2  18       59.24       52.10      2.42 o 
  -1   2  18       75.86       65.76      3.34 o 
   0   2  18      168.95      161.85      5.30 o 
   1   2  18       75.81       71.43      3.45 o 
   2   2  18       59.07       53.67      3.16 o 
   3   2  18       77.39       76.07      3.82 o 
   4   2  18        5.64        7.30      1.71 o 
   5   2  18       64.35       58.95      6.09 o 
   6   2  18        1.46        2.45      1.24 o 
  -6   3  18       16.24       20.02      2.19 o 
  -5   3  18       30.61       30.71      3.01 o 
  -4   3  18       90.41       79.17      3.98 o 
  -3   3  18      102.21       89.36      3.27 o 
  -2   3  18       99.15       85.70      3.05 o 
  -1   3  18       36.33       37.93      3.91 o 
   0   3  18        5.74        6.23      1.39 o 
   1   3  18       36.49       35.94      3.97 o 
   2   3  18       99.19       89.32      5.02 o 
   3   3  18      102.10       92.28      9.34 o 
   4   3  18       90.17       86.13      4.25 o 
   5   3  18       30.57       36.47      2.89 o 
   6   3  18       16.31       20.32      2.69 o 
  -6   4  18       16.58       17.68      3.06 o 
  -5   4  18       40.07       39.77      2.42 o 
  -4   4  18        4.21        6.49      1.02 o 
  -3   4  18        9.87       10.32      1.43 o 
  -2   4  18       19.78       17.36      2.18 o 
  -1   4  18        8.19        9.82      1.45 o 
   0   4  18       90.97       76.68      8.37 o 
   1   4  18        8.16       10.18      1.78 o 
   2   4  18       19.65       25.53      2.38 o 
   3   4  18       10.01       11.82      1.98 o 
   4   4  18        4.25        5.97      1.45 o 
   5   4  18       40.18       40.13      3.08 o 
   6   4  18       16.56       18.18      2.56 o 
  -6   5  18        1.50        2.96      1.23 o 
  -5   5  18        9.30       11.61      1.25 o 
  -4   5  18        6.63        5.55      0.93 o 
  -3   5  18        4.45        4.33      1.02 o 
  -2   5  18        0.16        1.75      0.72 o 
  -1   5  18       26.79       25.06      3.12 o 
   0   5  18       43.57       40.61      2.73 o 
   1   5  18       26.91       29.26      2.42 o 
   2   5  18        0.18        1.17      1.16 o 
   3   5  18        4.51        6.22      1.39 o 
   4   5  18        6.66        6.12      1.45 o 
   5   5  18        9.28       10.04      1.99 o 
   6   5  18        1.51        2.40      1.67 o 
  -5   6  18       29.08       31.34      1.84 o 
  -4   6  18        1.99        1.10      0.81 o 
  -3   6  18        9.16       13.62      2.29 o 
  -2   6  18        6.42        7.63      1.57 o 
  -1   6  18        3.53        5.19      1.42 o 
   0   6  18        0.43        0.85      0.85 o 
   1   6  18        3.56        6.41      2.48 o 
   2   6  18        6.51        7.69      1.50 o 
   3   6  18        9.18       11.39      1.96 o 
   4   6  18        2.02        3.61      1.69 o 
   5   6  18       29.05       28.58      3.12 o 
  -5   7  18       13.94       22.61      1.67 o 
  -4   7  18        7.87        8.65      1.89 o 
  -3   7  18       76.95       69.98      5.74 o 
  -2   7  18        0.73        1.73      0.95 o 
  -1   7  18       14.15       19.16      2.40 o 
   0   7  18        1.10        1.50      1.02 o 
   1   7  18       14.18       15.24      2.19 o 
   2   7  18        0.73        2.80      1.40 o 
   3   7  18       76.97       76.08      6.38 o 
   4   7  18        7.91        8.52      1.85 o 
   5   7  18       13.97       20.21      2.64 o 
  -4   8  18        0.87        1.97      1.43 o 
  -3   8  18       37.12       45.42      3.17 o 
  -2   8  18        1.85        4.62      1.34 o 
  -1   8  18       32.73       33.31      2.90 o 
   0   8  18        0.35        0.61      1.28 o 
   1   8  18       32.76       32.13      2.70 o 
   2   8  18        1.83        3.34      1.25 o 
   3   8  18       37.18       42.61      3.22 o 
   4   8  18        0.87        3.14      1.37 o 
  -3   9  18       18.85       29.85      4.48 o 
  -2   9  18        4.43        7.17      1.69 o 
  -1   9  18       43.72       54.54      3.59 o 
   0   9  18        4.05        9.56      2.11 o 
   1   9  18       43.69       53.65      3.56 o 
   2   9  18        4.40        6.77      1.75 o 
   3   9  18       18.92       21.86      2.83 o 
  -2  10  18       20.73       19.59      2.76 o 
  -1  10  18       19.28       23.53      2.86 o 
   0  10  18        3.33        7.46      1.62 o 
   1  10  18       19.23       22.43      2.85 o 
   2  10  18       20.73       18.37      2.57 o 
   1   0  19       20.32       22.20      1.71 o 
   2   0  19        0.03        1.65      1.01 o 
   3   0  19        6.41        5.97      1.41 o 
   4   0  19        1.47        2.42      1.10 o 
   5   0  19       24.71       27.87      2.99 o 
   6   0  19        2.57        3.67      1.38 o 
  -6   1  19        3.18        4.09      1.47 o 
  -5   1  19        9.96        9.16      4.81 o 
  -4   1  19        7.26        9.74      1.72 o 
  -3   1  19       34.24       34.53      3.04 o 
  -2   1  19        4.26        2.85      1.06 o 
  -1   1  19       44.85       48.34      2.93 o 
   0   1  19       17.13       14.27      1.94 o 
   1   1  19       44.92       47.17      4.89 o 
   2   1  19        4.22        5.51      1.41 o 
   3   1  19       34.31       31.09      2.55 o 
   4   1  19        7.23       12.04      2.09 o 
   5   1  19        9.98       10.59      2.15 o 
   6   1  19        3.18        5.68      1.55 o 
  -6   2  19        3.66        6.90      1.76 o 
  -5   2  19        3.72        5.54      1.66 o 
  -4   2  19        3.59        4.57      1.32 o 
  -3   2  19        1.93        4.27      1.24 o 
  -2   2  19        6.34        7.71      1.24 o 
  -1   2  19       76.02       66.91      3.43 o 
   0   2  19        2.63        2.16      0.83 o 
   1   2  19       76.11       75.74     10.57 o 
   2   2  19        6.32        5.54      1.73 o 
   3   2  19        1.91        2.92      1.14 o 
   4   2  19        3.61        5.93      1.40 o 
   5   2  19        3.73        5.14      1.40 o 
   6   2  19        3.66        5.25      1.63 o 
  -6   3  19        0.85        2.56      1.25 o 
  -5   3  19       20.95       23.06      2.81 o 
  -4   3  19        2.03        1.86      1.10 o 
  -3   3  19      101.36       95.54      3.42 o 
  -2   3  19        7.59        7.34      1.57 o 
  -1   3  19       40.74       40.85      2.76 o 
   0   3  19        1.31        1.01      0.85 o 
   1   3  19       40.59       39.78      5.31 o 
   2   3  19        7.67        5.99      1.56 o 
   3   3  19      101.26       93.86     10.31 o 
   4   3  19        2.03        2.15      1.09 o 
   5   3  19       20.94       22.26      4.05 o 
   6   3  19        0.85        0.66      1.11 o 
  -5   4  19       14.37       16.58      1.87 o 
  -4   4  19       27.75       29.20      2.09 o 
  -3   4  19        1.18        3.29      0.96 o 
  -2   4  19        9.21       11.70      1.87 o 
  -1   4  19       80.14       71.74      9.71 o 
   0   4  19        2.38        5.13      1.26 o 
   1   4  19       80.07       69.53      4.90 o 
   2   4  19        9.19       10.40      1.85 o 
   3   4  19        1.18        3.00      1.40 o 
   4   4  19       27.66       27.24      4.28 o 
   5   4  19       14.33       17.46      2.49 o 
  -5   5  19       24.02       23.88      3.54 o 
  -4   5  19        2.78        5.16      0.91 o 
  -3   5  19       26.73       24.91      2.66 o 
  -2   5  19       15.12       12.84      1.97 o 
  -1   5  19       31.10       29.92      2.68 o 
   0   5  19        5.44        6.74      1.51 o 
   1   5  19       30.93       29.32      2.44 o 
   2   5  19       15.15       14.03      3.82 o 
   3   5  19       26.75       22.29      2.65 o 
   4   5  19        2.79        3.73      1.30 o 
   5   5  19       24.01       27.25      3.03 o 
  -5   6  19       16.28       17.58      1.74 o 
  -4   6  19        7.51        8.38      1.31 o 
  -3   6  19       15.26       19.29      2.46 o 
  -2   6  19       28.68       34.51      2.65 o 
  -1   6  19        0.65        2.34      0.95 o 
   0   6  19        2.43        1.34      0.90 o 
   1   6  19        0.67        1.17      0.97 o 
   2   6  19       28.73       29.53      4.56 o 
   3   6  19       15.29       19.57      2.57 o 
   4   6  19        7.54        7.82      2.05 o 
   5   6  19       16.32       16.94      3.53 o 
  -4   7  19       11.76       15.29      2.47 o 
  -3   7  19        9.42        8.49      2.75 o 
  -2   7  19        1.01        2.86      1.05 o 
  -1   7  19        3.82        6.41      3.28 o 
   0   7  19       26.14       32.33      2.65 o 
   1   7  19        3.84        5.56      1.49 o 
   2   7  19        1.00        2.69      1.08 o 
   3   7  19        9.43        8.69      1.88 o 
   4   7  19       11.73       17.93      2.54 o 
  -3   8  19       21.43       24.66      4.15 o 
  -2   8  19        6.13        8.07      1.74 o 
  -1   8  19       75.02       68.71      5.56 o 
   0   8  19        2.19        3.75      2.83 o 
   1   8  19       75.05       67.31      3.97 o 
   2   8  19        6.09        8.48      1.94 o 
   3   8  19       21.40       24.06      2.97 o 
  -2   9  19       25.21       34.90      3.05 o 
  -1   9  19       27.33       21.88      2.79 o 
   0   9  19        2.32        5.73      2.33 o 
   1   9  19       27.29       26.76      3.00 o 
   2   9  19       25.25       31.80      3.94 o 
   0   0  20       49.98       52.65      4.46 o 
   1   0  20       14.00       12.13      1.94 o 
   2   0  20        2.20        3.57      1.06 o 
   3   0  20       12.58       12.23      1.95 o 
   4   0  20        8.50       10.77      1.82 o 
   5   0  20        7.00       12.84      2.19 o 
  -5   1  20        5.65        6.40      2.05 o 
  -4   1  20        2.42        3.32      1.12 o 
  -3   1  20       15.98       20.01      2.43 o 
  -2   1  20        3.75        4.64      1.39 o 
  -1   1  20       58.54       48.52      3.03 o 
   0   1  20       46.66       44.01      2.86 o 
   1   1  20       58.56       53.75      5.74 o 
   2   1  20        3.75        5.04      1.34 o 
   3   1  20       15.99       22.23      3.30 o 
   4   1  20        2.43        4.13      1.26 o 
   5   1  20        5.67        5.42      1.68 o 
  -5   2  20       12.60       13.87      2.52 o 
  -4   2  20       13.03       12.71      2.07 o 
  -3   2  20       59.76       60.16      4.05 o 
  -2   2  20       57.22       54.11      3.84 o 
  -1   2  20        7.37       10.62      2.73 o 
   0   2  20       10.44        7.06      2.25 o 
   1   2  20        7.33       11.96      1.76 o 
   2   2  20       57.18       57.39      3.34 o 
   3   2  20       59.85       62.69      3.63 o 
   4   2  20       13.12       14.67      2.73 o 
   5   2  20       12.50       11.45      2.10 o 
  -5   3  20        7.85       10.27      1.97 o 
  -4   3  20       55.12       52.15      3.37 o 
  -3   3  20       23.81       28.98      2.03 o 
  -2   3  20        1.86        1.11      1.08 o 
  -1   3  20        0.55        1.34      1.01 o 
   0   3  20        1.14        2.38      1.02 o 
   1   3  20        0.56        3.43      1.88 o 
   2   3  20        1.85        1.77      0.94 o 
   3   3  20       23.84       25.84      2.77 o 
   4   3  20       55.28       51.84      3.47 o 
   5   3  20        7.89       14.31      2.39 o 
  -5   4  20       13.37       15.47      2.35 o 
  -4   4  20        5.15        7.91      1.69 o 
  -3   4  20        4.02        6.15      1.48 o 
  -2   4  20       13.44       17.46      2.25 o 
  -1   4  20       11.98       10.20      2.64 o 
   0   4  20       36.95       49.31      8.90 o 
   1   4  20       11.89       12.89      1.97 o 
   2   4  20       13.42       16.93      2.30 o 
   3   4  20        4.05        3.28      1.34 o 
   4   4  20        5.13        6.84      1.65 o 
   5   4  20       13.42       15.41      2.37 o 
  -4   5  20        0.35        1.25      0.93 o 
  -3   5  20        6.38        7.32      1.67 o 
  -2   5  20        7.33       11.75      2.95 o 
  -1   5  20        9.85       10.26      1.80 o 
   0   5  20       46.77       53.71      5.85 o 
   1   5  20        9.92       11.43      1.92 o 
   2   5  20        7.28        9.44      1.79 o 
   3   5  20        6.34        7.58      1.57 o 
   4   5  20        0.34        2.46      1.14 o 
  -4   6  20        1.88        5.14      1.48 o 
  -3   6  20        2.27        5.82      2.48 o 
  -2   6  20        1.11        3.33      1.98 o 
  -1   6  20        8.61       10.14      1.87 o 
   0   6  20        0.17        0.99      1.00 o 
   1   6  20        8.66       10.20      2.19 o 
   2   6  20        1.12        1.88      1.09 o 
   3   6  20        2.29        3.33      1.30 o 
   4   6  20        1.92        1.75      1.47 o 
  -3   7  20       28.26       33.03      4.73 o 
  -2   7  20       18.87       21.71      3.88 o 
  -1   7  20       12.96       17.07      2.37 o 
   0   7  20        3.49        5.56      1.49 o 
   1   7  20       12.95       16.38      2.54 o 
   2   7  20       19.01       19.57      2.69 o 
   3   7  20       28.24       36.65      7.41 o 
  -2   8  20       10.08       15.43      2.32 o 
  -1   8  20        7.58       12.48      2.00 o 
   0   8  20        3.63        5.69      1.86 o 
   1   8  20        7.58       13.34      2.34 o 
   2   8  20       10.08       11.43      1.99 o 
   0   9  20        0.31        0.85      1.55 o 
   1   0  21      119.16      112.83      6.63 o 
   2   0  21       47.66       49.52      4.94 o 
   3   0  21        0.01        0.47      0.88 o 
   4   0  21        1.56        4.06      2.97 o 
   5   0  21       13.94       18.38      2.60 o 
  -5   1  21       16.34       20.01      2.75 o 
  -4   1  21        4.42        7.34      1.55 o 
  -3   1  21        8.00       11.23      1.84 o 
  -2   1  21        8.36       12.64      2.95 o 
  -1   1  21       59.72       61.56      3.48 o 
   0   1  21        7.69        8.14      1.82 o 
   1   1  21       59.54       57.81      4.96 o 
   2   1  21        8.38       10.71      1.83 o 
   3   1  21        8.01        7.85      1.58 o 
   4   1  21        4.42        5.17      1.44 o 
   5   1  21       16.41       17.32      2.59 o 
  -5   2  21        6.49        8.34      2.60 o 
  -4   2  21       58.20       58.97      4.05 o 
  -3   2  21       31.25       33.44      2.64 o 
  -2   2  21       33.01       31.99      2.59 o 
  -1   2  21       35.23       42.18      2.92 o 
   0   2  21       10.59       11.28      2.83 o 
   1   2  21       35.41       42.67      3.57 o 
   2   2  21       32.96       36.93      6.98 o 
   3   2  21       31.38       31.73      2.86 o 
   4   2  21       58.31       60.85      3.82 o 
   5   2  21        6.51        9.12      1.75 o 
  -4   3  21       23.31       27.43      2.95 o 
  -3   3  21        5.88        5.66      2.21 o 
  -2   3  21       59.89       61.66      3.59 o 
  -1   3  21       27.91       29.04      3.57 o 
   0   3  21       21.11       22.68      3.64 o 
   1   3  21       27.99       36.57      2.74 o 
   2   3  21       60.13       64.24      6.44 o 
   3   3  21        5.89        9.18      1.75 o 
   4   3  21       23.33       26.70      3.05 o 
  -4   4  21        5.97       15.06      3.72 o 
  -3   4  21       11.15       12.21      2.23 o 
  -2   4  21        1.35        0.32      1.00 o 
  -1   4  21        8.98        8.34      2.52 o 
   0   4  21       15.07       17.63      2.27 o 
   1   4  21        8.90       11.22      1.84 o 
   2   4  21        1.37        2.66      1.17 o 
   3   4  21       11.11       13.41      2.10 o 
   4   4  21        5.94        6.98      2.42 o 
  -4   5  21       13.77       21.71      3.92 o 
  -3   5  21        1.84        2.32      1.22 o 
  -2   5  21        0.33        1.05      1.67 o 
  -1   5  21       31.63       29.54      4.34 o 
   0   5  21       21.78       24.35      3.78 o 
   1   5  21       31.81       33.07      3.78 o 
   2   5  21        0.33        2.33      1.15 o 
   3   5  21        1.87        1.27      1.16 o 
   4   5  21       13.84       19.49      2.71 o 
  -3   6  21       20.11       29.12      4.50 o 
  -2   6  21        1.95        4.54      1.90 o 
  -1   6  21        9.44        8.59      1.64 o 
   0   6  21        0.00        2.06      1.09 o 
   1   6  21        9.40       10.54      2.01 o 
   2   6  21        1.95        4.34      2.37 o 
   3   6  21       20.11       25.91      3.03 o 
  -2   7  21       19.19       28.15      4.46 o 
  -1   7  21       11.70        9.83      2.05 o 
   0   7  21        4.42        6.56      1.42 o 
   1   7  21       11.73       12.08      2.12 o 
   2   7  21       19.33       28.44      3.47 o 
  -1   8  21       15.41       27.03      3.03 o 
   0   8  21       66.87       84.13     10.33 o 
   1   8  21       15.44       28.89      4.46 o 
   0   0  22       44.28       39.16      4.03 o 
   1   0  22       13.65       17.45      3.30 o 
   2   0  22       32.34       26.99      3.99 o 
   3   0  22        9.36       13.26      2.03 o 
   4   0  22        2.11        5.56      1.60 o 
  -4   1  22        6.19        6.73      1.59 o 
  -3   1  22       54.01       64.13      4.36 o 
  -2   1  22       11.92       11.98      2.99 o 
  -1   1  22        4.50        3.82      1.36 o 
   0   1  22        6.45        8.14      2.52 o 
   1   1  22        4.49        6.79      2.37 o 
   2   1  22       11.87       14.23      4.09 o 
   3   1  22       54.03       56.08      4.07 o 
   4   1  22        6.18        8.06      1.84 o 
  -4   2  22       30.56       32.50      2.92 o 
  -3   2  22        2.54        2.64      2.02 o 
  -2   2  22        1.42        3.64      1.82 o 
  -1   2  22       79.03       79.47      4.02 o 
   0   2  22        3.17        5.00      2.13 o 
   1   2  22       79.01       78.36      5.89 o 
   2   2  22        1.44        3.59      1.23 o 
   3   2  22        2.51        4.53      1.40 o 
   4   2  22       30.63       37.60      7.58 o 
  -4   3  22        0.21        1.59      1.90 o 
  -3   3  22       22.28       24.35      3.95 o 
  -2   3  22       11.91       13.44      2.23 o 
  -1   3  22       54.19       58.31      5.00 o 
   0   3  22       66.66       71.46      5.66 o 
   1   3  22       54.26       68.24      8.57 o 
   2   3  22       11.94       14.95      2.46 o 
   3   3  22       22.30       22.75      2.75 o 
   4   3  22        0.21        1.07      2.42 o 
  -3   4  22       17.24       21.29      3.80 o 
  -2   4  22       26.64       31.72      3.95 o 
  -1   4  22        7.12        8.49      2.71 o 
   0   4  22        3.36        7.41      2.60 o 
   1   4  22        7.13       10.76      2.25 o 
   2   4  22       26.72       30.43      2.86 o 
   3   4  22       17.31       21.31      2.86 o 
  -3   5  22       15.20       19.50      3.84 o 
  -2   5  22       68.76       76.65      6.09 o 
  -1   5  22        1.31        5.00      2.13 o 
   0   5  22       21.51       31.29      3.14 o 
   1   5  22        1.31        1.43      1.13 o 
   2   5  22       68.71       74.73      4.30 o 
   3   5  22       15.25       20.66      3.63 o 
  -2   6  22       40.65       52.81      5.12 o 
  -1   6  22        3.09        2.09      2.13 o 
   0   6  22        4.50        6.15      2.11 o 
   1   6  22        3.09        2.05      1.25 o 
   2   6  22       40.66       47.53      3.58 o 
   0   7  22      142.55      161.50     15.84 o 
   1   0  23       34.85       29.35      4.19 o 
   2   0  23        0.83        1.24      1.71 o 
   3   0  23       80.43       74.88      4.98 o 
  -3   1  23       10.43       14.46      3.22 o 
  -2   1  23       11.75        8.72      2.44 o 
  -1   1  23        4.96        6.20      2.25 o 
   0   1  23        1.77        1.36      1.67 o 
   1   1  23        4.99        5.47      2.21 o 
   2   1  23       11.80       12.33      3.02 o 
   3   1  23       10.47       13.46      2.17 o 
  -3   2  23       22.81       27.10      4.34 o 
  -2   2  23        8.16       13.22      3.10 o 
  -1   2  23       44.74       41.25      4.38 o 
   0   2  23        5.07        6.98      2.44 o 
   1   2  23       44.73       34.82      4.26 o 
   2   2  23        8.14        8.72      4.48 o 
   3   2  23       22.80       28.29      2.93 o 
  -3   3  23        6.39       10.82      2.99 o 
  -1   3  23      133.38      136.17      7.79 o 
   0   3  23        1.60        5.93      2.48 o 
   1   3  23      133.48      130.97      7.99 o 
   2   3  23      114.21      132.90     10.55 o 
   3   3  23        6.40       11.91      4.34 o 
  -2   4  23       10.79       13.14      3.22 o 
  -1   4  23       20.82       27.76      4.38 o 
   0   4  23      252.49      269.86     11.32 o 
   1   4  23       20.82       29.04      4.03 o 
   2   4  23       10.77       11.56      2.99 o 
  -1   5  23       36.57       49.59      5.04 o 
   0   5  23       36.86       45.17      5.04 o 
   1   5  23       36.63       48.25      7.70 o 
   1   0  24       31.69       30.36      4.38 o 
   2   0  24       35.07       37.49      4.54 o 
  -2   1  24        3.75        2.48      1.86 o 
   0   1  24        7.21       11.17      3.06 o 
   1   1  24        4.98        6.13      2.33 o 
   2   1  24        3.75        6.01      2.37 o 
  -2   2  24        5.65        5.66      2.37 o 
   0   2  24       47.92       51.80      5.00 o 
   1   2  24       14.08       19.15      3.92 o 
   2   2  24        5.66        4.42      2.52 o 
  -1   3  24       14.20       12.52      3.22 o 
   0   3  24        1.24        5.43      2.40 o 
   1   3  24       14.21       14.19      3.49 o 
                                                 
